# Supplementary material for: Multidimensional evaluation of large language models on the AAP in-service examination: Assessing accuracy, calibration, and citation reliability
Source: PLOS Digit Health. 2026 May 29;5(5):e0001072. doi: 10.1371/journal.pdig.0001072 (PMC13220994; doi:10.1371/journal.pdig.0001072)
Supplement: S1 Data — Complete dataset including model responses, accuracy scores, confidence ratings, and citation validity results. (XLSX) [file pdig.0001072.s004.xlsx]

## Sheet: Sheet1
Section	Question #	written/Specific/image	AAP Key	Full test 4.0	FT4.0 Accuracy	Individual Q 4.0	IQ4.0 Accuracy	FT5.0 Answer	Confidence	FT5.0 Accuracy	Time (s)	Citation type	Citation Validity	Citataion Taxonomy	Confidence	time	ANSWER IQ 5.0	IQ5.0 Accuracy	Citation type	Citation validity	Citation Taxonomy	Claude answes	Claude accuracy	Confidence	time	Citation Type	Citation Validity	Citation Taxonomy
Embryology, Anatomy, Biostatistics	1	W	C	C	1	C	1	C	95	1	42	1	1	3	95	6	C	1	1	N	2		1	95	45	1	1	3
Embryology, Anatomy, Biostatistics	2	W	B	B	1	B	1	B	95	1	34	0	0	2	95	5	B	1	0	Y	3		1	98	25	0	1	3
Embryology, Anatomy, Biostatistics	3	W	A	A	1	A	1	A	95	1	51	1	1	3	95	5	A	1	1	Y	3		1	95	30	1	1	3
Embryology, Anatomy, Biostatistics	4	I	A	X	0	C	0	C	90	0	50	1	1	3	90	6	A	0	1	N	2		1	90	14	0	1	3
Embryology, Anatomy, Biostatistics	5	W	A	A	1	A	1	A	93	1	39	1	0	2	90	5	A	1	1	Y	3		1	70	60
Embryology, Anatomy, Biostatistics	6	W	B	B	1	B	1	B	90	1	40	0	1	3	85	7	B	1	0	Y	3		1	95	45	0	1	3
Embryology, Anatomy, Biostatistics	7	W	B	B	1	B	1	B	95	1	22	1	1	3	95	5	B	1	0	Y	3		1	90	50		0	1
Embryology, Anatomy, Biostatistics	8	W	A	A	1	A	1	A	95	1	24	0	1	2	100	4	A	1	1	Y	2		1	95	40
Embryology, Anatomy, Biostatistics	9	W	B	B	1	B	1	B	90	1	31	0	1	1	95	5	B	1	0	Y	3		1	90	50	1	1	3
Embryology, Anatomy, Biostatistics	10	W	B	B	1	A	0	B	90	1	43	1	1	1	90	6	C	0	0	Y	3		0	85	60	1	0	2
Embryology, Anatomy, Biostatistics	11	W	B	B	1	B	1	B	95	1	28	1	1	3	95	5	B	1	1	N	2		1	100	40	0	1	3
Embryology, Anatomy, Biostatistics	12	W	B	B	1	B	1	B	95	1	27	0	0	1	95	5	B	1	0	Y	3		1	100	18	0	1	3
Embryology, Anatomy, Biostatistics	13	W	D	D	1	D	1	D	95	1	20	0	0	1	100	4	D	1	0	Y	3		1	100	20	0	1	3
Embryology, Anatomy, Biostatistics	14	I	D	X	0	D	1	D	96	1	39	1	1	3	95	6	D	1	0	Y	3		1	95	12	0	1	3
Embryology, Anatomy, Biostatistics	15	W	B	B	1	B	1	B	95	1	18	1	0	1	100	4	B	1	0	Y	3		1	100	8	0	1	3
Embryology, Anatomy, Biostatistics	16	W	B	B	1	B	1	B	92	1	44	2	0	1	90	5	B	1	0	Y	3		1	95	12	2	1	3
Embryology, Anatomy, Biostatistics	17	W	B	B	1	B	1	B	95	1	30	1	0	1	95	5	B	1	0	Y	3		1	100	10	2	1	3
Embryology, Anatomy, Biostatistics	18	W	D	D	1	D	1	D	95	1	22	0	1	3	100	4	D	1	0	Y	3		1	100	6	2	1	3
Embryology, Anatomy, Biostatistics	19	W	C	C	1	C	1	C	95	1	29	1	0	2	100	4	C	1	0	Y	3		1	100	8	2	1	3
Embryology, Anatomy, Biostatistics	20	I	C	X		A	0	Missed							85	5	D	1	0	Y	3		0	95	15	2	1	3
Embryology, Anatomy, Biostatistics	21	I	A	X		A	1	Missed							95	4	B	1	0	Y	3		0	100	8	2	1	3
Embryology, Anatomy, Biostatistics	22	W	D	D	1	D	1	D	95	1	16	2	0	2	100	4	D	1	0	Y	3		1	100	8	2	1	3
Embryology, Anatomy, Biostatistics	23	W	A	A	1	A	1	A	93	1	28	0	0	1	100	4	A	1	0	Y	3		1	100	6	1	1	3
Embryology, Anatomy, Biostatistics	24	W	A	A	1	A	1	A	92	1	32	0	1	3	90	5	A	1	0	Y	3		1	100	10	0	1	3
Embryology, Anatomy, Biostatistics	25	W	C	C	1	C	1	C	94	1	25	1	0	1	95	5	C	1	0	Y	3		1	95	12	0	1	3
Embryology, Anatomy, Biostatistics	26	W	A	A	1	A	1	A	90	1	20	2	0	1	100	5	A	1	0	Y	3		1	100	8	2	1	3
Embryology, Anatomy, Biostatistics	27	W	C	C	1	C	1	C	92	1	24	0	0	1	100	4	C	1	0	Y	3		1	100	12	0	1	3
Embryology, Anatomy, Biostatistics	28	W	A	A	1	A	1	C	96	0	26	0	0	1	100	4	A	1	0	Y	3		1	100	10	0	1	3
Embryology, Anatomy, Biostatistics	29	W	A	A	1	A	1	A	98	1	12	0	1	3	100	3	A	1	0	Y	3		1	100	8	2	1	3
Biochemistry, Physiology	30	W	D	D	1	D	1	D	93	1	18	2	1	3	95	4	D	1	0	N	2		1	100	12	0	1	3
Biochemistry, Physiology	31	W	B	C	0	B	1	B	92	1	22	0	1	3	90	5	B	0	0	Y	3		1	100	10	0	1	3
Biochemistry, Physiology	32	W	B	B	1	B	1	B	95	1	21	0	1	3	95	4	B	1	0	Y	3		1	95	15	0	1	3
Biochemistry, Physiology	33	W	C	C	1	C	1	C	94	1	19	0	1	3	100	4	C	1	0	Y	3		1	100	10	0	1	3
Biochemistry, Physiology	34	W	D	D	1	D	1	D	97	1	18	0	1	3	100	4	D	1	1	N	2		1	100	8	0	1	3
Biochemistry, Physiology	35	W	B	B	1	B	1	B	97	1	20	0	0	1	100	4	B	1	1	N	2		1	100	12	0	1	3
Biochemistry, Physiology	36	W	C	C	1	C	1	C	96	1	22	1	0	1	100	3	C	1	0	Y	3		1	100	5	2	1	3
Biochemistry, Physiology	37	W	A	A	1	A	1	A	97	1	22	1	1	3	95	4	A	1	0	Y	3		1	100	8	0	1	3
Biochemistry, Physiology	38	W	A	A	1	A	1	A	95	1	26	1	0	1	95	4	A	1	0	Y	3		1	100	10	0	1	3
Biochemistry, Physiology	39	W	C	C	1	C	1	C	93	1	24	0	0	3	100	4	C	1	0	N	2		1	100	12	0	1	3
Biochemistry, Physiology	40	W	B	B	1	B	1	B	92	1	24	2	0	1	90	4	B	1	1	N	2		1	100	15	0	1	3
Biochemistry, Physiology	41	W	D	D	1	D	1	D	98	1	28	1	0	2	95	4	D	1	0	Y	3		1	100	15	2	1	3
Biochemistry, Physiology	42	W	A	A	1	A	1	A	88	1	45	3			100	4	A	1	0	Y	3		1	100	12	0	1	3
Biochemistry, Physiology	43	W	B	B	1	B	1	B	98	1	20	1	1	3	100	3	B	1	0	Y	3		1	100	8	0	1	3
Biochemistry, Physiology	44	W	C	C	1	C	1	C	97	1	22	1	1	3	100	3	C	1	0	Y	3		1	100	10	2	1	3
Biochemistry, Physiology	45	W	A	A	1	A	1	A	99	1	14	1	1	3	100	3	A	0	0	N	2		1	100	8	0	1	3
Biochemistry, Physiology	46	W	C	C	1	C	1	C	85	1	18	1	1	3	100	3	C	1	0	Y	3		1	100	8	1	1	3
Biochemistry, Physiology	47	W	A	A	1	B	0	A	70	1	30	1	0	1	95	4	A	1	1	N	2		1	95	15	0	1	3
Biochemistry, Physiology	48	W	B	B	1	B	1	B	95	1	24	3			95	4	B	1	1	N	2		1	100	12	0	1	3
Biochemistry, Physiology	49	W	D	D	1	D	1	D	95	1	16	1	1	3	100	3	D	1	1	Y	2		1	100	10	2	1	3
Biochemistry, Physiology	50	W	C	C	1	C	1	C	85	1	21	1	0	1	95	4	C	1	0	N	2		1	100	12	1	1	3
Biochemistry, Physiology	51	W	B	B	1	B	1	B	96	1	22	1	1	3	100	3	B	1	1	N	2		1	100	10	0	1	3
Biochemistry, Physiology	52	W	C	C	1	C	1	C	95	1	23	1	0	3	90	4	C	1	0	Y	3		1	100	12	0	1	3
Biochemistry, Physiology	53	W	C	C	1	C	1	C	95	1	18	1	1	3	100	3	C	1	0	Y	3		1	100	12	2	1	3
Biochemistry, Physiology	54	W	D	D	1	D	1	D	99	1	12	1	1	3	100	3	D	1	0	Y	3		1	100	5	1	1	3
Biochemistry, Physiology	55	W	D	D	1	D	1	D	98	1	16	1	1	3	100	3	D	1	0	Y	3		1	100	10	0	1	3
Biochemistry, Physiology	56	W	D	D	1	D	1	D	98	1	10	1	0	1	100	3	D	1	0	Y	3		1	100	6	2	1	3
Biochemistry, Physiology	57	W	C	C	1	C	1	C	95	1	14	1	0	1	90	4	C	1	0	Y	3		1	100	15	0	0	2
Biochemistry, Physiology	58	W	C	C	1	C	1	C	98	1	12	1	1	3	100	3	C	1	0	Y	3		1	100	5	2	1	3
Biochemistry, Physiology	59	W	A	B	0	A	1	A	70	1	30	3			90	4	A	1	1	N	2		1	95	18	0	1	3
Biochemistry, Physiology	60	W	C	C	1	C	1	C	98	1	10	1	0	1	100	3	C	1	0	Y	3		1	100	8	0	1	3
Microbiology and Immunology	61	W	C	C	1	C	1	C	98	1	18	1	0	1	100	3	C	1	0	Y	3		1	100	8	0	1	3
Microbiology and Immunology	62	W	A	A	1	A	1	A	99	1	12	1	0	1	100	3	A	1	0	Y	3		1	100	5	0	0	2
Microbiology and Immunology	63	W	D	D	1	D	1	D	90	1	35	0	1	3	95	4	D	1	0	Y	3		1	100	12	0	1	3
Microbiology and Immunology	64	W	D	D	1	D	1	D	85	1	40	0	0	2	95	4	B	1	1	N	2		0	95	15	0	1	3
Microbiology and Immunology	65	W	C	C	1	C	1	C	92	1	30	0	0	1	100	3	C	1	0	Y	3		1	100	10	2	1	3
Microbiology and Immunology	66	S	C	C	1	C	1	C	95	1	20	0	1	3	100	3	C	1	0	Y	3		1	100	8	0	1	3
Microbiology and Immunology	67	W	C	C	1	C	1	C	95	1	25	0	0	1	95	3	C	1	0	N	2		1	100	8	0	1	3
Microbiology and Immunology	68	W	B	B	1	B	1	B	95	1	28	0	0	1	100	3	B	1	0	Y	3		1	100	12	0	1	3
Microbiology and Immunology	69	W	B	B	1	B	1	B	98	1	16	0	0	1	100	3	B	1	0	Y	3		1	100	8	0	1	3
Microbiology and Immunology	70	W	D	D	1	D	1	D	98	1	18	0	0	1	95	4	D	1	0	Y	3		1	100	15	0	1	3
Microbiology and Immunology	71	W	C	C	1	C	1	C	95	1	22	0	0	2	98	3	C	1	0	Y	3		1	100	10	0	1	3
Microbiology and Immunology	72	W	D	D	1	D	1	D	80	1	40	0	0	1	90	3	D	0	0	Y	3		1	95	18	0	1	3
Microbiology and Immunology	73	W	C	C	1	C	1	C	99	1	10	0	0	1	100	3	C	1	0	N	2		1	100	5	1	1	3
Microbiology and Immunology	74	W	B	B	1	B	1	B	60	1	45	0	0	1	95	4	B	1	0	Y	3		1	85	20	0	1	3
Microbiology and Immunology	75	W	B	B	1	B	1	A	98	0	12	0	1	3	100	3	B	1	0	Y	3		1	100	3	2	1	3
Microbiology and Immunology	76	W	B	B	1	B	1	B	98	1	14	0	0	1	100	3	B	1	0	Y	3		1	100	8	0	1	3
Microbiology and Immunology	77	W	C	C	1	C	1	C	98	1	12	2	0	1	100	3	C	1	0	Y	3		1	100	10	0	1	3
Microbiology and Immunology	78	W	B	B	1	B	1	A	96	0	22	1	1	3	97	3	B	1	0	Y	3		1	100	12	2	1	3
Microbiology and Immunology	79	W	D	D	1	D	1	D	98	1	14	0	1	3	95	3	D	1	0	Y	3		1	100	8	0	1	3
Microbiology and Immunology	80	W	A	A	1	A	1	A	99	1	10	1	0	1	100	3	A	1	0	Y	3		1	100	10	2	1	3
Microbiology and Immunology	81	W	D	D	1	D	1	C	90	0	38	1	0	1	100	3	D	1	2	N	2		1	`100	8	2	1	3
Microbiology and Immunology	82	W	B	B	1	B	1	B	90	1	32	1	0	1	100	3	B	1	1	N	2		1	95	15	0	1	3
Microbiology and Immunology	83	W	A	A	1	A	1	A	95	1	29	1	0	1	100	3	A	1	0	Y	3		1	100	5	0	1	3
Microbiology and Immunology	84	W	D	D	1	D	1	D	95	1	31	0	0	1	98	5	D	1	0	Y	3		1	100	10	0	1	3
Microbiology and Immunology	85	W	B	B	1	B	1	B	95	1	33	0	0	1	95	6	B	1	0	Y	3		1	100	8	0	1	3
Periodontal Etiology and Pathogenesis	86	S	D	D	1	D	1	D	90	1	35	0	0	1	100	4	D	1	0	Y	3		1	100	15	0	1	3
Periodontal Etiology and Pathogenesis	87	W	B	B	1	B	1	B	95	1	28	0	0	1	95	6	B	1	0	Y	3		1	100	12	0	1	3
Periodontal Etiology and Pathogenesis	88	S	B	B	1	B	1	B	95	1	27	0	0	1	100	4	B	1	0	Y	3		1	100	10	0	1	3
Periodontal Etiology and Pathogenesis	89	S	C	A	0	A	0	C	85	1	41	0	0	1	90	7	C	0	0	N	1		1	100	8	0	1	3
Periodontal Etiology and Pathogenesis	90	S	A	A	1	A	1	A	85	1	39	0	0	1	95	6	A	1	0	N	2		1	100	8	0	1	3
Periodontal Etiology and Pathogenesis	91	S	A	C	0	A	1	D	85	0	42	0	1	3	90	6	A	0	0	N	1		1	100	10	0	1	3
Periodontal Etiology and Pathogenesis	92	S	A	A	1	A	1	A	90	1	34	0	0	1	95	6	A	1	0	Y	3		1	100	8	0	1	3
Periodontal Etiology and Pathogenesis	93	S	C	C	1	C	1	C	90	1	36	0	0	1	100	4	C	1	0	Y	3		1	100	12	0	1	3
Periodontal Etiology and Pathogenesis	94	S	B	B	1	B	1	B	75	1	45	0	1	3	95	5	B	1	0	Y	3		1	90	15	2	1	3
Periodontal Etiology and Pathogenesis	95	W	A	D	0	D	0	A	85	1	33	0	0	1	100	4	D	0	0	N	1		0	100	15	0	1	3
Periodontal Etiology and Pathogenesis	96	S	A	B	0	B	0	A	90	1	28	0	0	1	95	5	A	1	0	Y	3		1	100	10	0	1	3
Periodontal Etiology and Pathogenesis	97	S	C	C	1	B	0	C	90	1	37	0	1	3	90	6	C	0	0	Y	3		1	100	8	0	1	3
Periodontal Etiology and Pathogenesis	98	W	C	C	1	C	1	C	95	1	26	2	0	1	100	4	C	1	0	Y	3		1	100	5	0	0	1
Periodontal Etiology and Pathogenesis	99	W	B	B	1	B	1	C	95	0	30	0	0	1	100	4	B	1	0	N	1		1	100	8	0	1	3
Periodontal Etiology and Pathogenesis	100	S	B	A	0	B	1	A	85	0	28	0	0	1	90	5	B	0	0	N	2		1	95	12	0	1	3
Periodontal Etiology and Pathogenesis	101	S	A	A	1	A	1	A	95	1	28	0	1	3	95	6	A	1	0	Y	3		1	100	10	0	1	3
Periodontal Etiology and Pathogenesis	102	W	C	C	1	C	1	B	95	1	24	0	1	1	100	4	C	1	0	N	2		1	100	12	1	1	3
Periodontal Etiology and Pathogenesis	103	I	C	X	0	B	0	Unverified	60	0	41	3			95	5	C	1	0	Y	3		1	100	12	0	0	2
Periodontal Etiology and Pathogenesis	104	S	A	A	1	A	1	A	80	1	32	0	1	3	90	7	A	1	0	Y	3		1	100	15	0	1	3
Periodontal Etiology and Pathogenesis	105	W	B	B	1	B	1	B	95	1	17	0	1	3	100	4	B	1	0	Y	3		1	100	8	2	1	3
Periodontal Etiology and Pathogenesis	106	W	D	D	1	D	1	D	95	1	26	0	1	1	90	8	D	1	0	Y	3		1	100	12	0	1	3
Periodontal Etiology and Pathogenesis	107	W	D	D	1	D	1	D	95	1	33	0	1	3	95	7	D	1	0	Y	3		1	100	10	0	1	3
Periodontal Etiology and Pathogenesis	108	I	D	X	0	C	0	B	80	0	29	0	0	1	90	6	C	0	0	Y	3		0	100	15	0	1	3
Periodontal Etiology and Pathogenesis	109	S	B	C	0	B	1	A	95	0	22	0	0	1	90	9	B	1	0	Y	3		1	100	8	0	1	3
Periodontal Etiology and Pathogenesis	110	S	A	A	1	A	1	A	95	1	27	0	0	2	90	7	A	1	0	Y	3		1	100	5	0	1	3
Periodontal Etiology and Pathogenesis	111	S	A	A	1	A	1	A	95	1	36	0	1	3	90	7	A	1	0	Y	3		1	100	8	0	1	3
Periodontal Etiology and Pathogenesis	112	S	D	D	1	D	1	D	80	1	31	0	0	1	90	7	D	0	0	Y	3		1	100	12	0	1	3
Periodontal Etiology and Pathogenesis	113	S	C	C	1	C	1	B	95	0	25	0	0	1	95	6	D	1	0	Y	3		0	100	10	0	1	3
Periodontal Etiology and Pathogenesis	114	W	C	C	1	C	1	A	95	0	34	0	0	1	95	5	C	1	0	N	1		1	100	8	0	1	3
Periodontal Etiology and Pathogenesis	115	W	B	B	1	B	1	A	80	0	38	0	0	1	100	4	B	1	0	N	2		1	100	5	0	1	3
Periodontal Etiology and Pathogenesis	116	S	D	D	1	D	1	D	80	1	30	0	0	1	95	5	D	1	0	N	2		1	90	15	0	0	1
Periodontal Etiology and Pathogenesis	117	W	A	A	1	A	1	D	95	1	21	2	0	1	95	5	A	1	0	N	1		1	100	8	0	0	2
Periodontal Etiology and Pathogenesis	118	W	C	C	1	C	1	Unverified	60	0	46	3			95	5	C	1	0	N	1		1	100	10	0	1	3
Periodontal Etiology and Pathogenesis	119	S	B	B	1	B	1	Unverified	60	0	60	3			100	4	B	1	0	Y	3		1	100	5	0	1	3
Periodontal Etiology and Pathogenesis	120	S	C	C	1	C	1	C	92	1	24	0	1	3	100	5	c	1	0	Y	3		1	85	5
Periodontal Etiology and Pathogenesis	121	S	A	A	1	A	1	A	92	1	27	0	1	3	95	6	A	1	0	Y	3		1	100	8	0	1	3
Periodontal Etiology and Pathogenesis	122	W	B	C	0	C	0	B	88	1	22	0	1	3	95	6	B	0	0	Y	3		1	100	10	0	1	3
Pharmacology and Therapeutics	123	W	D	D	1	D	1	D	90	1	25	0	1	3	85	7	D	1	0	N	2		1	100	12	0	1	3
Pharmacology and Therapeutics	124	W	B	C	0	D	0	B	93	1	18	0	1	3	95	5	B	1	0	N	2		1	100	8	0	1	3
Pharmacology and Therapeutics	125	W	A	A	1	A	1	A	90	1	16	2	1	3	95	6	A	0	0	N	1		1	100	5	0	1	3
Pharmacology and Therapeutics	126	W	A	A	1	A	1	A	88	1	19	2	1	3	95	6	A	1	0	N	2		1	100	8	2	1	3
Pharmacology and Therapeutics	127	W	C	C	1	C	1	C	85	1	21	0	1	3	95	6	C	1	0	N	1		1	100	8	0	1	3
Pharmacology and Therapeutics	128	W	B	B	1	B	1	B	95	1	14	0	1	3	95	5	B	1	0	N	2		1	100	5	2	1	3
Pharmacology and Therapeutics	129	W	C	C	1	C	1	C	92	1	23	0	1	3	95	5	C	1	0	N	2		1	100	8	0	1	3
Pharmacology and Therapeutics	130	W	D	D	1	D	1	D	96	1	12	0	1	3	95	5	D	1	0	N	2		1	100	5	2	1	3
Pharmacology and Therapeutics	131	W	A	A	1	A	1	A	92	1	13	2	1	3	95	4	A	1	0	N	2		1	100	5	1	1	3
Pharmacology and Therapeutics	132	W	C	C	1	C	1	C	96	1	12	2	1	3	95	5	C	1	0	N	2		1	100	8	2	1	3
Pharmacology and Therapeutics	133	W	B	B	1	B	1	B	90	1	26	0	1	3	90	6	B	1	0	N	2		1	100	10	2	1	3
Pharmacology and Therapeutics	134	W	C	D	0	D	0	D	95	0	15	0	1	3	95	4	C	0	0	N	2		1	100	12	2	1	3
Pharmacology and Therapeutics	135	W	B	A	0	A	0	A	92	0	17	0	1	3	95	4	A	0	0	N	2		0	100	8	0	1	3
Pharmacology and Therapeutics	136	W	C	D	0	D	0	D	88	0	20	0	1	3	95	5	C	0	0	Y	3		1	100	10	0	1	3
Pharmacology and Therapeutics	137	W	A	A	1	A	1	A	90	1	21	0	1	3	90	6	A	1	0	Y	3		1	100	8	1	1	3
Pharmacology and Therapeutics	138	W	C	C	1	C	1	C	95	1	14	0	1	3	95	4	C	1	0	Y	3		1	100	5	1	1	3
Pharmacology and Therapeutics	139	W	B	B	1	B	1	B	98	1	10	0	1	3	95	5	B	1	0	Y	3		1	100	8	0	1	3
Pharmacology and Therapeutics	140	W	A	A	1	A	1	A	93	1	16	0	1	3	95	5	A	1	0	Y	3		1	85	15	0	0	2
Pharmacology and Therapeutics	141	W	C	C	1	C	1	A	92	0	32	0	1	3	90	7	C	1	0	Y	3		1	100	8	0	1	3
Pharmacology and Therapeutics	142	W	B	B	1	B	1	C	93	0	21	0	0	1	95	6	B	1	0	Y	3		1	100	35	0	1	3
Pharmacology and Therapeutics	143	W	B	B	1	B	1	C	97	0	24	0	0	1	100	5	B	1	0	Y	3		1	100	30	0	1	3
Pharmacology and Therapeutics	144	S	C	C	1	C	1	C	99	1	10	0	0	1	100	6	C	1	0	Y	3		1	100	25	2	1	3
Pharmacology and Therapeutics	145	W	C	C	1	D	0	B	72	0	44	2	0	1	100	6	C	1	0	N	2		1	100	20	2	1	3
Pharmacology and Therapeutics	146	W	B	B	1	B	1	D	98	1	14	2	0	1	95	13	B	1	0	N	1		1	100	45	2	1	3
Pharmacology and Therapeutics	147	W	D	D	1	D	1	B	98	1	18	1	0	1	100	6	D	1	0	N	1		1	100	35	0	1	3
Pharmacology and Therapeutics	148	W	D	D	1	D	1	C	98	1	19	1	0	1	100	6	D	1	0	N	1		1	100	30	0	1	3
Pharmacology and Therapeutics	149	W	A	A	1	A	1	C	91	1	28	2	0	2	100	7	A	1	0	N	1		1	100	40	0	1	3
Pharmacology and Therapeutics	150	W	C	C	1	C	1	B	96	1	17	2	0	1	100	7	C	1	0	N	1		1	100	25	2	1	3
Pharmacology and Therapeutics	151	W	D	D	1	D	1	B	99	1	12	0	0	1	100	6	D	1	0	Y	3		1	100	20	2	1	3
Pharmacology and Therapeutics	152	W	A	A	1	A	1	A	94	1	23	0	0	2	100	6	A	1	0	Y	3		1	100	25	1	1	3
Pharmacology and Therapeutics	153	W	C	C	1	C	1	D	97	1	16	0	0	1	100	6	C	1	0	Y	3		1	100	30	2	1	3
Pharmacology and Therapeutics	154	W	B	B	1	B	1	A	97	1	20	2	0	1	100	6	B	1	0	Y	3		1	100	35	0	1	3
Pharmacology and Therapeutics	155	W	C	C	1	C	1	B	81	1	41	2	0	2	95	6	C	1	0	Y	3		1	100	25	0	1	3
Pharmacology and Therapeutics	156	W	A	A	1	A	1	D	78	1	43	0	0	1	95	7	A	1	0	Y	3		1	100	40	0	1	3
Pharmacology and Therapeutics	157	W	B	B	1	B	1	C	99	1	13	2	0	2	95	7	B	1	0	Y	3		1	100	35	0	1	3
Pharmacology and Therapeutics	158	W	B	B	1	B	1	A	99	1	9	0	0	1	100	7	B	1	0	Y	3		1	100	35	0	1	3
Diagnosis	159	W	B	B	1	b	1	A	99	1	18	2	0	2	100	6	B	1	0	Y	3		1	100	25	0	1	3
Diagnosis	160	W	D	D	1	d	1	B	90	1	26	2	0	2	100	6	C	0	0	Y	3		0	100	20	2	1	3
Diagnosis	161	W	D	B	0	d	1	D	99	1	18	2	0	1	95	7	D	1	0	N	1		1	100	30	1	1	3
Diagnosis	162	W	C	C	1	c	1	D	65	1	52	0	1	3	100	6	C	1	0	Y	3		1	100	25	2	1	3
Diagnosis	163	W	A	C	0	b	0	C	98	0	22	2	0	1	95	7	B	1	0	N	1		0	85	35	0	1	3
Diagnosis	164	W	A	A	1	a	1	A	85	1	45	0	1	3	100	6	A	1	0	N	1		1	100	20	2	1	3
Diagnosis	165	W	D	D	1	d	1	A	99	1	18	0	1	3	100	6	A	1	0	Y	3		0	100	30	1	1	3
Diagnosis	166	S	A	A	1	a	1	D	98	1	22	2	1	3	100	6	A	1	0	Y	3		1	100	25	2	1	3
Diagnosis	167	W	D	D	1	d	1	A	95	1	35	0	0	1	100	6	D	1	0	N	1		1	100	40	2	1	3
Diagnosis	168	S	D	D	1	d	1	D	97	1	24	0	1	3	95	7	D	0	2	Y	3		1	100	35	2	0	1
Diagnosis	169	S	B	B	1	c	0	D	95	0	28	0	1	3	100	6	B	1	2	Y	3		1	100	25	1	0	2
Diagnosis	170	S	A	A	1	a	1	MISSED		4					95	7	D	1	0	Y	3		0	100	25	0	1	3
Diagnosis	171	S	B	B	1	c	0	MISSED		4					100	6	C	1	2	Y	3		0	100	20	0	1	3
Diagnosis	172	S	C	C	1	c	1	MISSED		4					95	7	D	0	0	Y	3		0	85	30	0	1	3
Diagnosis	173	S	A	A	1	a	1	A	95	1	20	0	1	3	100	6	B	1	0	Y	3		0	100	20	0	1	3
Diagnosis	174	S	D	D	1	d	1	A	95	1	20	0	1	3	100	6	A	1	0	N	1		0	100	35	0	1	3
Diagnosis	175	S	D	D	1	d	1	D	92	1	30	0	1	3	95	7	D	1	0	Y	3		1	85	40	0	1	3
Diagnosis	176	S	A	A	1	a	1	D	80	0	40	0	0	1	95	6	D	0	0	N	1		0	100	35	0	1	3
Diagnosis	177	S	C	B	0	b	0	D	80	0	38	0	1	3	100	6	C	0	0	N	1		1	100	25	2	1	3
Diagnosis	178	S	B	C	0	b	1	C	99	0	16	0	1	3	100	6	B	0	0	Y	3		1	100	20	0	1	3
Diagnosis	179	W	C	C	1	c	1	B	95	0	24	0	1	3	95	6	C	1	0	y	3		1	100	30	0	1	3
Diagnosis	180	S	A	A	1	a	1	A	85	1	45	0	0	1	95	7	A	1	0	Y	3		1	100	40	0	1	3
Diagnosis	181	S	A	A	1	a	1	A	90	1	35	0	1	3	95	8	A	1	0	Y	3		1	95	15	0	1	3
Diagnosis	182	S	D	D	1	d	1	D	95	0	25	0	1	3	100	6	D	0	0	Y	3		1	92	12	0	0	1
Diagnosis	183	S	B	B	1	b	1	B	95	1	30	0	1	3	100	6	B	1	0	Y	3		1	78	8	0	1	3
Diagnosis	184	S	C	D	0	c	1	C	90	1	35	0	1	3	95	6	C	1	0	Y	3		1	75	7	0	1	3
Diagnosis	185	S	C	C	1	c	1	C	65	1	55	0	1	3	100	6	C	0	0	Y	3		1	88	5	0	1	3
Diagnosis	186	S	D	D	1	d	1	D	50	1	60	3			100	7	C	0	0	Y	3		0	85	6	0	1	3
Diagnosis	187	S	B	A	0	c	0	B	70	1	50	0	0	1	95	8	C	0	0	N	1		0	90	4	0	0	1
Treatment Planning and Prognosis	188	S	D	D	1	c	0	D	85	1	40	0	1	3	90	8	D	0	0	N	1		1	82	3	0	0	2
Treatment Planning and Prognosis	189	S	D	D	1	d	1	D	90	1	35	0	1	3	95	8	D	1	0	N	1		1	87	3	0	1	3
Treatment Planning and Prognosis	190	S	C	C	1	c	1	C	90	1	45	0	1	3	100	5	C	1	0	Y	3		1	93	2	0	1	3
Treatment Planning and Prognosis	191	W	A	B	0	b	0	A	95	1	30	0	1	3	95	6	A	0	0	Y	3		1	88	18	0	0	2
Treatment Planning and Prognosis	192	W	B	B	1	b	1	B	90	1	30	0	1	3	100	7	B	1	0	Y	3		1	85	12	0	1	3
Treatment Planning and Prognosis	193	S	C	C	1	c	1	B	25	0	60	3			100	6	C	0	0	Y	3		1	92	15	0	1	3
Treatment Planning and Prognosis	194	S	D	D	1	A	0	B	25	0	60	3			100	6	D	1	0	Y	3		1	95	8	0	1	3
Treatment Planning and Prognosis	195	I	D	X	0	A	0	C	25	0	60	3			100	6	A	1	0	Y	3		0	95	8	0	1	3
Treatment Planning and Prognosis	196	S	B	B	1	B	1	B	80	1	45	0	0	1	95	8	B	1	0	Y	3		1	92	18	0	1	3
Treatment Planning and Prognosis	197	W	B	B	1	B	1	B	85	1	35	0	0	1	100	7	B	1	0	N	1		1	88	12	0	1	3
Treatment Planning and Prognosis	198	S	A	B	0	B	0	C	70	0	45	0	1	3	100	7	A	1	0	Y	1		1	95	8	0	1	3
Treatment Planning and Prognosis	199	S	D	D	1	D	1	D	30	1	60	3			100	7	B	1	2	Y	3		0	90	10	0	1	3
Treatment Planning and Prognosis	200	S	B	B	1	B	1	C	25	1	60	3			100	6	B	1	0	Y	3		1	93	6	0	0	1
Treatment Planning and Prognosis	201	S	D	D	1	D	1	B	78	0	42	0	0	2	95	19	D	0	0	Y	3		1	89	9	0	1	3
Treatment Planning and Prognosis	202	S	D	C	0	D	1	D	65	1	38	0	1	3	100	6	C	1	0	Y	3		0	85	5	0	0	1
Treatment Planning and Prognosis	203	S	C	C	1	C	1	D	85	1	36	0	1	3	100	10	C	1	0	Y	3		1	92	4	0	1	3
Treatment Planning and Prognosis	204	W	B	B	1	B	1	D	74	0	40	0	0	1	100	8	C	0	0	Y	3		0	94	3	0	1	3
Treatment Planning and Prognosis	205	S	D	D	1	D	1	B	70	1	55	0	0	1	100	8	D	1	0	Y	3		1	96	3	0	1	3
Treatment Planning and Prognosis	206	S	C	C	1	C	1	D	80	1	30	0	0	1	100	7	C	1	0	Y	3		1	100	20	0	1	3
Treatment Planning and Prognosis	207	S	D	C	0	B	0	C	80	1	34	0	0	2	100	7	D	1	0	Y	3		1	100	25	0	1	3
Treatment Planning and Prognosis	208	S	B	B	1	B	1	D	70	1	39	0	0	2	100	6	B	1	0	Y	3		1	100	30	0	1	3
Treatment Planning and Prognosis	209	S	A	A	1	A	1	B	75	1	45	0	0	1	100	6	A	1	0	Y	3		1	100	20	0	1	3
Treatment Planning and Prognosis	210	W	C	B	0	C	1	A	72	1	50	0	0	1	95	5	C	1	0	N	1		1	100	35	0	1	3
Treatment Planning and Prognosis	211	S	B	B	1	B	1	C	80	1	28	0	0	1	100	5	B	1	0	Y	3		1	100	15	0	1	3
Treatment Planning and Prognosis	212	S	B	D	0	D	0	B	82	1	33	0	1	3	100	6	D	1	0	N	1		0	100	25	0	1	3
Treatment Planning and Prognosis	213	S	A	A	1	A	1	D	70	0	46	0	0	1	90	14	A	0	0	N	1		1	90	40	0	1	3
Treatment Planning and Prognosis	214	S	A	C	0	A	1	A	55	1	52	3			100	9	A	1	0	Y	3		1	100	30	0	1	3
Therapy	215	W	B	B	1	B	1	D		1	60	0	1	3	100	6	B	1	0	N	2		1	100	20	1	1	3
Therapy	216	W	D	D	1	D	1	B	95	1	22	0	1	3	100	7	D	1	0	N	1		1	100	25	0	1	3
Therapy	217	S	A	B	0	B	0	D	60	1	49	0	1	3	100	6	A	0	0	Y	3		1	100	20	0	1	3
Therapy	218	W	C	C	1	C	1	C	70	1	40	0	0	2	100	6	C	1	0	N	1		1	100	25	0	1	3
Therapy	219	S	C	C	1	C	1	C	85	1	27	3			90	9	C	0	0	Y	3		1	100	15	0	1	3
Therapy	220	I	C	A	0	C	1	A	35	1	60	3			95	8	A	1	0	N	2		0	100	20	0	1	3
Therapy	221	S	B	B	1	C	0	B	90	1	26	0	1	3	95	8	B	1	0	N	1		1	90	60
Therapy	222	S	B	B	1	B	1	B	90	1	28	0	1	3	90	9	B	1	0	N	1		1	100	20	0	1	3
Therapy	223	S	C	A	0	C	1	D	35	0	60	3			90	10	C	1	0	N	1		1	100	25	0	1	3
Therapy	224	S	D	B	0	D	1	A	35	0	60	3			90	9	D	1	0	Y	3		1	100	15	0	1	3
Therapy	225	W	B	B	1	B	1	B	98	1	18	0	1	3	100	7	B	0	0	Y	3		1	100	10	1	1	3
Therapy	226	S	A	B	0	A	1	C	35	1	60	3			90	14	A	1	0	Y	3		1	100	15	0	1	3
Therapy	227	W	D	D	1	D	1	D	85	1	32	0	0	1	95	12	D	1	0	Y	3		1	100	20	0	1	3
Therapy	228	W	B	D	0	B	1	B	80	1	34	0	0	1	90	11	B	1	0	Y	3		1	95	35	0	1	3
Therapy	229	S	A	B	0	A	1	B	35	1	60	0			100	8	A	1	2	Y	3		1	100	10	0	1	3
Therapy	230	S	C	B	0	B	0	C	35	0	60	3			95	10	C	0	0	Y	3		1	100	15	0	1	3
Therapy	231	S	A	C	0	C	0	D	35	0	60	3			90	9	C	1	0	N	1		0	100	20	0	1	3
Therapy	232	W	B	B	1	B	1	A	35	1	60	0	1	3	95	7	B	1	1	N	2		1	100	15	0	1	3
Therapy	233	S	A	A	1	A	1	B	35	1	60	0	1	3	95	12	A	1	0	Y	3		1	100	10	0	1	3
Therapy	234	S	B	C	0	B	1	C	35	1	60	3			100	15	C	1	0	Y	3		0	100	15	0	1	3
Therapy	235	S	C	C	1	C	1	C	95	0	22	0	1	3	95	14	C	0	0	Y	3		1	95	25	0	1	3
Therapy	236	S	B	B	1	B	1	B	90	1	24	0	1	3	100	9	B	1	0	Y	3		1	100	10	0	1	3
Therapy	237	S	C	D	0	C	1	B	35	1	60	3			70	60	C	1	3	UNVERIFIED			1	90	25	0	1	3
Therapy	238	S	C	D	0	C	1	C	35	0	60	3			85	11	C	0	0	N	1		1	100	10	0	1	3
Therapy	239	S	A	B	0	B	0	A	85	0	27	0	1	3	90	10	B	0	0	N	1		0	100	5	0	1	3
Therapy	240	S	D	D	1	D	1	D	90	1	25	0	1	3	95	12	B	1	0	N	1		0	100	10	0	1	3
Therapy	241	S	B	B	1	B	1	B	75	1	60	3			95	16	B	1	0	N	1		1	100	15	0	1	3
Therapy	242	S	C	C	1	C	1	C	67	1	60	3			96	15	C	1	0	Y	3		1	100	10	0	1	3
Therapy	243	S	B	D	0	B	1	D	87	0	60	3			100	9	C	1	0	Y	3		0	100	10	0	1	3
Therapy	244	S	A	C	0	A	1	A	80	1	60	3			100	12	A	1	0	YY	3		1	100	8	0	1	3
Therapy	245	S	C	C	1	C	1	B	70	1	60	3			100	8	C	1	0	Y	3		1	100	15	0	1	3
Therapy	246	S	A	A	1	A	1	C	55	1	60	3			95	30	B	1	0	Y	3		0	100	15	0	1	3
Therapy	247	S	C	C	1	C	1	D	60	1	60	3			95	16	B	0	3	UNVERIFIED			0	95	10	0	1	3
Therapy	248	W	A	A	1	A	1	A	67	1	60	3			95	11	A	1	1	N	2		1	10	8	1	1	3
Therapy	249	W	C	B	0	C	1	B	77	1	60	3			95	12	C	1	0	N	1		1	100	40	0	1	3
Therapy	250	S	B	B	1	B	1	C	88	1	60	3			95	14	B	1	0	N	1		1	100	35	0	0	2
Therapy	251	S	B	A	0	B	1	D	80	1	60	3			95	11	B	1	0	N	1		1	100	25	0	1	3
Therapy	252	S	A	A	1	A	1	A	80	1	60	3			100	10	A	1	0	Y	3		1	100	35	0	1	3
Therapy	253	S	D	C	0	C	0	B	70	0	34	0	1	3	95	13	C	1	0	N	1		0	100	15	0	1	3
Therapy	254	S	C	B	0	C	1	C	72	0	43	0	1	3	100	16	C	0	0	Y	3		1	100	10	0	1	3
Therapy	255	S	B	B	1	B	1	D	60	1	40	0	0	2	100	15	B	1	0	Y	3		1	100	8	0	1	3
Therapy	256	I	C	B	0	C	1	A	70	0	60	3			95	14	D	1	3				0	95	30
Therapy	257	S	B	B	1	B	1	B	70	1	60	3			100	12	B	1	0	N	1		1	100	10	0	1	3
Therapy	258	S	A	D	0	A	1	C	70	1	60	3			95	18	A	0	0	N	1		1	100	8	0	1	3
Therapy	259	S	B	A	0	B	1	D	89	1	60	3			90	16	B	0	0	N	1		1	100	12	0	1	3
Therapy	260	S	B	C	0	B	1	A	70	1	60	3			95	13	B	0	0	N	1		1	90	15	0	1	3
Therapy	261	S	C	C	1	C	1	B	80	1	40	0	1	3	95	14	C	0	0	Y	3		1	100	8	0	1	3
Therapy	262	S	B	A	0	A	0	C	80	0	45	0	1	3	95	15	B	0	0	Y	3		1	100	5	0	1	3
Therapy	263	S	D	C	0	C	0	D	87	0	23	0	0	1	100	12	D	1	0	Y	3		1	100	30	0	1	3
Therapy	264	S	B	B	1	B	1	A	80	1	60	3			100	13	B	1	0	Y	3		1	95	15
Therapy	265	S	B	B	1	B	1	B	89	1	60	3			95	11	B	1	0	N	1		1	90	45	0	1	3
Therapy	266	S	B	B	1	B	1	C	90	1	60	3			100	14	B	1	0	Y	3		1	55	60
Therapy	267	S	C	B	0	C	1	D	90	1	60	3			100	10	C	1	0	Y	3		1	95	45	0	1	3
Therapy	268	S	A	A	1	A	1	A	67	1	60	3			100	10	A	1	2	Y	3		1	85	20	0	1	3
Therapy	269	S	C	C	1	C	1	B	77	1	60	3			100	12	C	1	0	Y	3		1	92	45	0	1	3
Therapy	270	S	A	A	1	A	1	C	78	1	60	3			95	11	A	1	0	Y	3		1	90	55	0	1	3
Therapy	271	S	A	A	1	A	1	D	80	1	60	3			100	14	A	1	0	Y	3		1	94	50	0	1	3
Therapy	272	W	B	B	1	B	1	A	98	1	60	3			95	11	B	1	0	Y	3		1	95	12	1	1	3
Therapy	273	S	B	D	0	B	1	B	35	1	60	3			100	8	B	1	0	Y	3		1	98	8	0	1	3
Therapy	274	S	C	B	0	C	1	C	35	1	60	3			100	8	C	1	0	Y	3		1	100	6	0	1	3
Therapy	275	S	A	B	0	A	1	D	35	1	60	3			100	9	A	1	0	N	1		1	88	10	0	1	3
Therapy	276	S	B	B	1	B	1	A	35	1	60	3			100	9	B	1	0	Y	3		1	92	11	0	1	3
Therapy	277	S	A	A	1	A	1	B	35	1	60	3			100	6	A	1	0	Y	3		1	96	13	0	1	3
Therapy	278	S	A	A	1	A	1	C	92	1	22	0	0	1	100	10	A	1	0	Y	3		1	98	8	0	1	3
Therapy	279	S	C	C	1	C	1	A	95	1	20	0	1	3	100	7	C	1	0	N	1		1	100	6	0	1	3
Therapy	280	S	A	A	1	A	1	UV	0	1	60	0	1	3	100	9	A	1	0	N	1		1	100	7	0	1	3
Therapy	281	I	D	D	1	D	1	D	90	1	25	3			100	8	C	1	0	Y	3		0	98	15	1	1	3
Therapy	282	W	D	D	1	D	1	A	92	1	26	0	0	2	95	10	D	1	0	Y	2		1	85	12	2	1	3
Therapy	283	W	D	A	0	A	0	B	90	0	22	0	0	1	100	6	A	0	0	Y	3		0	100	8	1	1	3
Therapy	284	S	B	B	1	B	1	B	88	1	28	0	1	3	100	9	B	1	0	Y	3		1	100	6	0	1	3
Therapy	285	S	A	B	0	C	0	C	90	0	24	0	0	1	100	10	C	1	0	Y	3		0	100	7	0	1	3
Therapy	286	S	B	B	1	B	1	MISSED		4					100	10	B	1	0	Y	3		1	100	10	0	1	3
Therapy	287	S	C	B	0	C	1	A	90	0	22	0	1	3	100	9	C	0	0	Y	3		1	100	8	0	1	3
Therapy	288	S	A	A	1	A	1	C	90	1	30	0	1	3	100	8	A	1	0	Y	3		1	100	7	0	1	3
Therapy	289	S	A	C	0	D	0	B	85	0	24	0	0	1	90	12	C	1	0	Y	3		0	95	12	0	1	3
Therapy	290	S	B	A	0	A	0	B	88	1	26	0	1	3	95	15	A	1	0	Y	3		0	100	8	0	1	3
Therapy	291	S	B	A	0	B	1	A	90	0	18	0	1	3	100	11	B	1	0	Y	3		1	100	6	0	1	3
Oral Pathology, Oral Medicine	292	W	A	A	1	A	1	C	90	1	18	0	0	2	100	8	A	1	1	N	2		1	100	10	0	1	3
Oral Pathology, Oral Medicine	293	W	C	C	1	C	1	A	95	1	20	0	0	1	100	6	C	1	1	Y	3		1	100	7	0	1	3
Oral Pathology, Oral Medicine	294	W	A	A	1	A	1	C	92	1	20	0	1	3	100	7	A	1	0	N	1		1	100	9	1	1	3
Oral Pathology, Oral Medicine	295	W	C	C	1	C	1	B	92	1	22	0	1	3	100	7	C	1	0	Y	3		1	100	12	0	1	3
Oral Pathology, Oral Medicine	296	W	B	B	1	B	1	D	92	1	18	0	1	3	100	8	B	1	1	N	2		1	100	8	0	1	3
Oral Pathology, Oral Medicine	297	W	D	D	1	D	1	A	90	1	18	0	1	3	95	7	D	1	0	Y	3		1	100	6	0	1	3
Oral Pathology, Oral Medicine	298	W	A	A	1	A	1	D	98	1	12	2	0	1	90	8	A	1	0	N	1		1	100	5	0	1	3
Oral Pathology, Oral Medicine	299	W	D	D	1	D	1	B	92	1	20	0	0	2	100	6	D	1	0	Y	3		1	100	4	2	1	3
Oral Pathology, Oral Medicine	300	W	B	B	1	B	1	B	92	1	18	0	0	2	95	7	B	1	1	Y	2		1	100	7	0	1	3
Oral Pathology, Oral Medicine	301	W	C	C	1	C	1	D	92	1	20	0	1	3	95	7	C	1	1	Y	2		1	100	6	0	1	3
Oral Pathology, Oral Medicine	302	W	B	B	1	B	1	B	92	1	22	0	0	2	90	8	B	1	1	Y	2		1	100	8	0	1	3
Oral Pathology, Oral Medicine	303	W	B	D	0	B	1	C	98	1	12	0	0	1	95	7	B	1	0	N	1		1	100	9	0	1	3
Oral Pathology, Oral Medicine	304	W	C	C	1	C	1	C	95	1	25	1	0	1	95	6	C	1	0	N	1		1	100	7	2	1	3
Oral Pathology, Oral Medicine	305	W	A	A	1	A	1	A	90	1	30	1	1	3	90	7	A	1	0	Y	3		1	100	10	1	1	3
Oral Pathology, Oral Medicine	306	W	D	D	1	D	1	D	85	1	35	1	1	3	95	8	D	1	1	N	2		1	100	8	0	1	3
Oral Pathology, Oral Medicine	307	W	D	A	0	D	1	D	85	1	40	0	0	1	90	7	D	1	0	Y	3		1	95	6	0	1	3
Oral Pathology, Oral Medicine	308	W	D	D	1	A	0	D	85	1	20	2	0	1	95	7	D	1	0	Y	3		1	100	5	0	1	3
Oral Pathology, Oral Medicine	309	S	C	A	0	C	1	C	95	1	25	0	1	3	90	8	B	1	0	N	1		0	100	9	0	1	3
Oral Pathology, Oral Medicine	310	W	C	C	1	B	0	MISSED		4					95	7	C	1	0	Y	3		1	100	10	0	1	3
Oral Pathology, Oral Medicine	311	W	B	B	1	B	1	B	95	1	18	1	0	2	95	7	B	1	0	N	1		1	100	8	0	1	3
Oral Pathology, Oral Medicine	312	W	B	B	1	A	0	A	95	1	12	0	0	1	95	7	B	1	0	N	1		1	100	10	0	1	3
Oral Pathology, Oral Medicine	313	W	A	A	1	B	0	B	92	1	18	3			95	6	A	1	1	Y	3		1	100	8	0	1	3
Oral Pathology, Oral Medicine	314	W	B	B	1	B	1	B	90	1	20	0	1	3	95	9	B	1	0	N	1		1	100	6	0	1	3
Oral Pathology, Oral Medicine	315	W	B	B	1	D	0	D	95	1	14	0	0	1	95	8	B	1	1	Y	3		1	95	9	2	1	3
Oral Pathology, Oral Medicine	316	W	D	D	1	C	0	C	95	1	14	2	0	2	95	8	D	1	1	Y	3		1	100	7	0	1	3
Oral Pathology, Oral Medicine	317	W	D	C	0	B	0	B	95	0	14	2	1	3	95	9	C	0	1	Y	3		0	100	10	0	1	3
Oral Pathology, Oral Medicine	318	W	B	B	1	D	0	MISSED		4					95	8	A	1	1	y	3		0	95	12	0	1	3
Oral Pathology, Oral Medicine	319	W	D	D	1	A	0	A	90	0	16	3			95	9	A	0	1	Y	3		0	70	60
Oral Pathology, Oral Medicine	320	W	A	A	1	C	0	D	95	1	14	2	0	1	90	8	A	1	1	N	2		1	100	5	0	1	3
Oral Pathology, Oral Medicine	321	W	C	C	1	C	1	C	95	1	14	2	0	2	95	9	C	1	1	Y	3		1	100	6	0	1	3
Oral Pathology, Oral Medicine	322	W	C	C	1	D	0	D	92	0	18	0	1	3	95	8	C	1	1	Y	3		1	100	4	1	1	3
Oral Pathology, Oral Medicine	323	W	D	D	1	D	1	D	95	1	16	2	0	1	100	6	D	1	0	Y	3		1	100	5	0	1	3
Oral Pathology, Oral Medicine	324	W	D	D	1	C	0	C	95	0	16	0	0	2	100	7	D	1	1	Y	3		1	100	7	0	1	3
Oral Pathology, Oral Medicine	325	W	C	C	1	C	1	C	80	0	28	0	1	3	100	6	C	1	2	Y	3		1	100	8	0	1	3
Oral Pathology, Oral Medicine	326	W	C	D	0	D	0	D	95	1	16	0	0	1	80	7	B	0	0	N	1		0	75	6	0	1	3
Oral Pathology, Oral Medicine	327	W	D	D	1	C	0	C	95	0	16	0	1	3	100	7	D	1	0	Y	3		1	100	5	0	1	3
Oral Pathology, Oral Medicine	328	W	C	C	1	D	0	D	90	0	26	0	0	2	95	6	C	1	0	Y	3		1	100	7	0	1	3
Oral Pathology, Oral Medicine	329	W	D	D	1	D	1	D	96	1	14	0	0	1	95	7	D	1	2	N	1		1	90	6
Oral Pathology, Oral Medicine	330	W	D	D	1	C	0	C	92	0	16	0	0	1	100	6	D	1	0	Y	3		1	100	8	0	1	3
Oral Pathology, Oral Medicine	331	S	C	A	0		0	MISSED		4					90	7	C	1	0	N	1		1	100	4	0	1	3
