# Supplementary material for: Multidimensional evaluation of large language models on the AAP in-service examination: Assessing accuracy, calibration, and citation reliability
Source: PLOS Digit Health. 2026 May 29;5(5):e0001072. doi: 10.1371/journal.pdig.0001072 (PMC13220994; doi:10.1371/journal.pdig.0001072)
Supplement: S2 Data — Raw unprocessed data from all model evaluation sessions. (XLSX) [file pdig.0001072.s005.xlsx]

## Sheet: Sheet2
Section	Section	Question #	Question Type	FT4.0	IQ4.0	FT5.0	Confidence	Time (s)	Source(s)	Citation Validity	Citataion Taxonomy	IQ5.0	Confidence	time	Source	Citation Validity	Citation Taxonomy	Claude accuracy	Confidence	time	Citation	Cit0tion TYPE	Citation Validity	Citation Taxonomy
1	Embryology, Anatomy, Biostatistics	1	1	1	1	1	95	42	https://www.ncbi.nlm.nih.gov/books/NBK549823/	1	3	1	95	6	Standring S. Gray’s Anatomy 42nd ed., Ch. 32	0	1	1	95	45	Gray’s Anatomy (link: https://www.ncbi.nlm.nih.gov/books/NBK554531/) consistently states that palatoglossus is derived from the fourth pharyngeal arch, unlike other tongue muscles [NCBI Book: NBK554531].	1	1	3
1	Embryology, Anatomy, Biostatistics	2	1	1	1	1	95	34	https://teachmeanatomy.info/the-basics/embryology/head-neck/pharyngeal-arches/; https://pmc.ncbi.nlm.nih.gov/articles/PMC2100189/	0	1	1	95	5	Standring S. Gray’s Anatomy 42nd ed., Ch. 32	1	3	1	98	25	https://www.ncbi.nlm.nih.gov/books/NBK547687/.	0	1	3
1	Embryology, Anatomy, Biostatistics	3	1	1	1	1	95	51	https://www.ncbi.nlm.nih.gov/books/NBK560515/	1	3	1	95	5	Nanci A. Ten Cate’s Oral Histology 9th ed., Ch. 4	1	3	1	95	30	https://www.ncbi.nlm.nih.gov/books/NBK554531/.	1	1	3
1	Embryology, Anatomy, Biostatistics	4	3	0	0	0	90	50		1	3	0	90	6	Nanci A. Ten Cate’s Oral Histology 9th ed., Ch. 4	0	2	1	90	14	Snell RS. Clinical Neuroanatomy. 7th Edition. Lippincott Williams & Wilkins; 2010.	0	1	3
1	Embryology, Anatomy, Biostatistics	5	1	1	1	1	93	39	https://www.ncbi.nlm.nih.gov/books/NBK545202/; https://pmc.ncbi.nlm.nih.gov/articles/PMC7966493/	0	1	1	90	5	Larsen W. Human Embryology 5th ed., Ch. 10	1	3	1	70	60
1	Embryology, Anatomy, Biostatistics	6	1	1	1	1	90	40	https://pmc.ncbi.nlm.nih.gov/articles/PMC4130129/	1	3	1	85	7	Robling AG et al., Bone 2014;74:212–219	1	3	1	95	45	Florencio-Silva R, Sasso GR, Sasso-Cerri E, Simões MJ, Cerri PS. Biology of Bone Tissue: Structure, Function, and Factors That Influence Bone Cells. Biomed Res Int. 2015;2015:421746. doi: 10.1155/2015/421746. During the reversal phase of bone remodeling, osteoblast precursors deposit the cement line.	0	1	3
1	Embryology, Anatomy, Biostatistics	7	1	1	1	1	95	22	https://www.ncbi.nlm.nih.gov/books/NBK572115/	1	3	1	95	5	Nanci A. Ten Cate’s Oral Histology 9th ed., Ch. 11	1	3	1	90	50	Thesleff I. Epithelial-mesenchymal signaling regulating tooth morphogenesis. J Cell Sci. 2003 Sep 15;116(Pt 20):1647-1648. Oral melanocytes are located in the basal layer (stratum basale) of the epithelium.		0	0
1	Embryology, Anatomy, Biostatistics	8	1	1	1	1	95	24	https://www.elsevier.com/resources/anatomy/tooth-mandibular-first-molar/micro-anatomy/predentin/16272	1	1	1	100	4	Nanci A. Ten Cate’s Oral Histology 9th ed., Ch. 13	1	1	1	95	40	Ten Cate AR. Oral Histology: Development, Structure, and Function. 8th Edition. Elsevier; 2008. Dentin is initially deposited as predentin, an unmineralized matrix.
1	Embryology, Anatomy, Biostatistics	9	1	1	1	1	90	31	https://www.elsevier.com/resources/anatomy/tooth-mandibular-first-molar/gingiva/transseptal-fibers/15304; https://pubmed.ncbi.nlm.nih.gov/1069481/	1	0	1	95	5	Nanci A. Ten Cate’s Oral Histology 9th ed., Ch. 12	1	3	1	90	50	Carranza FA Jr., Hogan EL. Gingival enlargement. In: Carranza’s Clinical Periodontology. 12th Edition. Elsevier Saunders; 2015. Transseptal fibers are a gingival fiber group.	1	1	3
1	Embryology, Anatomy, Biostatistics	10	1	1	0	1	90	43	https://pmc.ncbi.nlm.nih.gov/articles/PMC4239741/; https://en.wikipedia.org/wiki/Cementoenamel_junction	1	0	0	90	6	Nanci A. Ten Cate’s Oral Histology 9th ed., Ch. 15	1	3	0	85	60	Ross MH, Pawlina W. Histology: A Text and Atlas. 8th Edition. Wolters Kluwer; 2015. Approximately 60% of human teeth have cementum overlapping enamel at the cemento-enamel junction.	1	0	2
1	Embryology, Anatomy, Biostatistics	11	1	1	1	1	95	28	https://www.ncbi.nlm.nih.gov/books/NBK557792/	1	3	1	95	5	Ross MH. Histology: A Text and Atlas 8th ed., Ch. 8	0	1	1	100	40	Teitelbaum SL. Bone resorption by osteoclasts. Science. 2000 Sep 1;289(5484):1504-8. doi: 10.1126/science.289.5484.1504. Osteoclasts are formed by the fusion of monocytes from bone marrow.	0	1	3
1	Embryology, Anatomy, Biostatistics	12	1	1	1	1	95	27	https://www.ncbi.nlm.nih.gov/books/NBK535426/; https://www.ncbi.nlm.nih.gov/books/NBK538325/	0	0	1	95	5	Nanci A. Ten Cate’s Oral Histology 9th ed., Ch. 17	1	3	1	100	18	https://www.ncbi.nlm.nih.gov/books/NBK538325/	0	1	3
1	Embryology, Anatomy, Biostatistics	13	1	1	1	1	95	20	https://pmc.ncbi.nlm.nih.gov/articles/PMC5828530/; https://pmc.ncbi.nlm.nih.gov/articles/PMC1606530/	0	0	1	100	4	Alberts B. Molecular Biology of the Cell 7th ed., Ch. 19	1	3	1	100	20	https://pubmed.ncbi.nlm.nih.gov/7795882/	0	1	3
1	Embryology, Anatomy, Biostatistics	14	3	0	1	1	96	39	Abbas AK. Cellular and Molecular Immunology 10th ed., Ch. 2	1	3	1	95	6	Abbas AK. Cellular and Molecular Immunology 10th ed., Ch. 2	1	3	1	95	12	https://www.biocompare.com/Editorial-Articles/580115-A-Guide-to-Eosinophil-Markers/	0	1	3
1	Embryology, Anatomy, Biostatistics	15	1	1	1	1	95	18	https://www.ncbi.nlm.nih.gov/books/NBK507709/; https://journals.biologists.com/jcs/article/131/7/jcs203950/57104/The-triple-helix-of-collagens-an-ancient-protein	0	0	1	100	4	Alberts B. Molecular Biology of the Cell 7th ed., Ch. 4	1	3	1	100	8	StatPearls NCBI - Biochemistry, Collagen Synthesis (NBK507709)	0	1	3
1	Embryology, Anatomy, Biostatistics	16	1	1	1	1	92	44	https://www.ncbi.nlm.nih.gov/books/NBK554513/; https://www.kenhub.com/en/library/anatomy/lingual-artery; https://www.ncbi.nlm.nih.gov/books/NBK535426/	0	0	1	90	5	Standring S. Gray’s Anatomy 42nd ed., Ch. 29	1	3	1	95	12	Wikipedia - Lingual artery and Kenhub - Lingual artery anatomy	2	1	3
1	Embryology, Anatomy, Biostatistics	17	1	1	1	1	95	30	https://pmc.ncbi.nlm.nih.gov/articles/PMC5654338/; https://pocketdentistry.com/muscles-of-mastication/	0	0	1	95	5	Standring S. Gray’s Anatomy 42nd ed., Ch. 30	1	3	1	100	10	StatPearls NCBI - Anatomy, Head and Neck, Medial Pterygoid Muscle (NBK546588)	2	1	3
1	Embryology, Anatomy, Biostatistics	18	1	1	1	1	95	22	https://en.wikipedia.org/wiki/Von_Ebner%27s_gland; https://pubmed.ncbi.nlm.nih.gov/7689601/	1	3	1	100	4	Nanci A. Ten Cate’s Oral Histology 9th ed., Ch. 17	1	3	1	100	6	Wikipedia - Von Ebner's gland and PubMed (PMID: 7689601)	2	1	3
1	Embryology, Anatomy, Biostatistics	19	1	1	1	1	95	29	https://teachmeanatomy.info/head/salivary-glands/parotid-gland/; https://www.ncbi.nlm.nih.gov/books/NBK560737/	0	1	1	100	4	Standring S. Gray’s Anatomy 42nd ed., Ch. 29	1	3	1	100	8	StatPearls NCBI - Neuroanatomy, Cranial Nerve 7 (Facial) (NBK526119)	2	1	3
1	Embryology, Anatomy, Biostatistics	20	3		0							1	85	5	Standring S. Gray’s Anatomy 42nd ed., Ch. 31	1	3	0	95	15	https://en.wikipedia.org/wiki/Pterygopalatine_ganglion	2	1	3
1	Embryology, Anatomy, Biostatistics	21	3		1							1	95	4	Standring S. Gray’s Anatomy 42nd ed., Ch. 31	1	3	0	100	8	https://www.ncbi.nlm.nih.gov/books/NBK482283/	2	1	3
1	Embryology, Anatomy, Biostatistics	22	1	1	1	1	95	16	https://teachmeanatomy.info/neuroanatomy/cranial-venous-system/extracranial-veins/	0	1	1	100	4	Standring S. Gray’s Anatomy 42nd ed., Ch. 31	1	3	1	100	8	https://www.kenhub.com/en/library/anatomy/retromandibular-vein	2	1	3
1	Embryology, Anatomy, Biostatistics	23	1	1	1	1	93	28	https://pmc.ncbi.nlm.nih.gov/articles/PMC3266099/; https://radiopaedia.org/articles/maxillary-ostium?lang=us	0	0	1	100	4	Standring S. Gray’s Anatomy 42nd ed., Ch. 37	1	3	1	100	6	StatPearls NCBI - Anatomy, Head and Neck, Nose Paranasal Sinuses (NBK499826)	1	1	3
1	Embryology, Anatomy, Biostatistics	24	1	1	1	1	92	32	https://aap.onlinelibrary.wiley.com/doi/10.1002/JPER.19-0577; https://pmc.ncbi.nlm.nih.gov/articles/PMC10773067/	1	3	1	90	5	Cortellini P et al., J Clin Periodontol 2021;48:1276–1290	1	3	1	100	10	PMC10773067 - Importance of periodontal phenotype in periodontics and restorative dentistry	0	1	3
1	Embryology, Anatomy, Biostatistics	25	1	1	1	1	94	25	https://www.ncbi.nlm.nih.gov/books/NBK546586/; https://en.wikipedia.org/wiki/Chorda_tympani	0	0	1	95	5	Standring S. Gray’s Anatomy 42nd ed., Ch. 31	1	3	1	95	12	PubMed (PMID: 14979945) - Effects of the chorda tympani damage on submandibular glands	0	1	3
1	Embryology, Anatomy, Biostatistics	26	1	1	1	1	90	20	https://handbook-5-1.cochrane.org/chapter_3/3_4_1_what_are_cohort_studies.htm	0	0	1	100	5	Fletcher R. Clinical Epidemiology 6th ed., Ch. 4	1	3	1	100	8	PMC4669300 - Longitudinal studies and NCI Dictionary of Cancer Terms	2	1	3
1	Embryology, Anatomy, Biostatistics	27	1	1	1	1	92	24	https://www.ncbi.nlm.nih.gov/pmc/articles/PMC3639219/	0	0	1	100	4	Fletcher R. Clinical Epidemiology 6th ed., Ch. 4	1	3	1	100	12	PMC6235704 - "Randomised controlled trials—the gold standard for effectiveness research"	0	1	3
1	Embryology, Anatomy, Biostatistics	28	1	1	1	0	96	26	https://pmc.ncbi.nlm.nih.gov/articles/PMC1121039/; https://pmc.ncbi.nlm.nih.gov/articles/PMC6743387/	0	0	1	100	4	Schulz KF et al., JAMA 2002;288(18):2406–2410	1	3	1	100	10	PMC6022887 - "'Allocation concealment': the evolution and adoption of a methodological term" and PMC6743387	0	1	3
1	Embryology, Anatomy, Biostatistics	29	1	1	1	1	98	12	https://en.wikipedia.org/wiki/Type_I_and_type_II_errors; https://www.bmj.com/content/343/bmj.d2304	1	3	1	100	3	Bland JM. BMJ 2000;320:246	1	3	1	100	8	StatPearls NCBI (NBK557530)	2	1	3
2	Biochemistry, Physiology	30	1	1	1	1	93	18	https://pocketdentistry.com/11-periodontium-periodontal-ligament/	1	3	1	95	4	Nanci A. Ten Cate’s Oral Histology 9th ed., Ch. 12	0	1	1	100	12	PubMed (PMID: 9553871) - "Type VI collagen is associated with microfibrils and oxytalan fibers in the extracellular matrix of periodontium"	0	1	3
2	Biochemistry, Physiology	31	1	0	1	1	92	22	https://pubmed.ncbi.nlm.nih.gov/765622/; https://www.dentalcare.com/en-us/ce-courses/ce1/early-lesion-4-7-days	1	3	0	90	5	Page RC, Schroeder HE. Lab Invest 1976;33:235–249	1	3	1	100	10	PubMed (PMID: 765622) - Page & Schroeder "Pathogenesis of inflammatory periodontal disease"	0	1	3
2	Biochemistry, Physiology	32	1	1	1	1	95	21	https://pmc.ncbi.nlm.nih.gov/articles/PMC7006158/	1	3	1	95	4	Boyle WJ et al., Nature 2003;423:337–342	1	3	1	95	15	PMC6255775 - "RANKL-RANK signaling regulates osteoblast differentiation and bone formation" and Orthobullets	0	1	3
2	Biochemistry, Physiology	33	1	1	1	1	94	19	https://pmc.ncbi.nlm.nih.gov/articles/PMC8618036/	1	3	1	100	4	Ross MH. Histology: A Text and Atlas 8th ed., Ch. 8	1	3	1	100	10	PMC8618036 - "Osteogenic and Chondrogenic Potential of Periosteum-Derived Mesenchymal Stem Cells"	0	1	3
2	Biochemistry, Physiology	34	1	1	1	1	97	18	https://pubmed.ncbi.nlm.nih.gov/3818794/; https://pmc.ncbi.nlm.nih.gov/articles/PMC2791403/	1	3	1	100	4	Alberts B. Molecular Biology of the Cell 7th ed., Ch. 19	0	1	1	100	8	PubMed (PMID: 3818794) - "Type VII collagen forms an extended network of anchoring fibrils"	0	1	3
2	Biochemistry, Physiology	35	1	1	1	1	97	20	https://pmc.ncbi.nlm.nih.gov/articles/PMC2440613/; https://pmc.ncbi.nlm.nih.gov/articles/PMC2993297/	0	0	1	100	4	Stanley JR. N Engl J Med 1993;328:373–381	0	1	1	100	12	PMC5799217 - "Pemphigus—A Disease of Desmosome Dysfunction Caused by Autoantibodies"	0	1	3
2	Biochemistry, Physiology	36	1	1	1	1	96	22	https://www.ncbi.nlm.nih.gov/books/NBK556032/; https://www.khanacademy.org/science/biology/cellular-respiration-and-fermentation/pyruvate-oxidation-and-the-citric-acid-cycle/a/the-citric-acid-cycle	0	0	1	100	3	Berg JM. Biochemistry 9th ed., Ch. 16	1	3	1	100	5	StatPearls NCBI - "Physiology, Krebs Cycle" (NBK556032)	2	1	3
2	Biochemistry, Physiology	37	1	1	1	1	97	22	https://www.ncbi.nlm.nih.gov/books/NBK499940/	1	3	1	95	4	Kronenberg HM. Endocr Rev 2006;27(4):441–456	1	3	1	100	8	PubMed (PMID: 36894509) - "Effects of parathyroid hormone on renal tubular calcium and phosphate handling"	0	1	3
2	Biochemistry, Physiology	38	1	1	1	1	95	26	https://www.ncbi.nlm.nih.gov/books/NBK482253/; https://pmc.ncbi.nlm.nih.gov/articles/PMC4826570/	0	0	1	95	4	Hoffman M, Monroe DM. Thromb Haemost 2001;85:958–965	1	3	1	100	10	PMC4826570 - "How it all starts: initiation of the clotting cascade"	0	1	3
2	Biochemistry, Physiology	39	1	1	1	1	93	24	https://pubmed.ncbi.nlm.nih.gov/17355365/; https://pmc.ncbi.nlm.nih.gov/articles/PMC6984681/	0	3	1	100	4	Crotti TN et al., J Dent Res 2003;82(12):943–949	0	2	1	100	12	PubMed (PMID: 17355365) - "Gingival crevicular fluid levels of RANKL and OPG in periodontal diseases"	0	1	3
2	Biochemistry, Physiology	40	1	1	1	1	92	24	https://pmc.ncbi.nlm.nih.gov/articles/PMC6435442/; https://www.sciencedirect.com/science/article/pii/S1534580715003937	0	0	1	90	4	Carmeliet P. Nat Med 2003;9:653–660	0	2	1	100	15	PMC2728016 - "The Role of Vascular Endothelial Growth Factor in Wound Healing"	0	1	3
2	Biochemistry, Physiology	41	1	1	1	1	98	28	https://www.ncbi.nlm.nih.gov/books/NBK470386/	0	2	1	95	4	Alberts B. Molecular Biology of the Cell 7th ed., Ch. 15	1	3	1	100	15	NCBI Bookshelf - "Glucocorticoid Receptor" (Endotext) and multiple peer-reviewed sources	2	1	3
2	Biochemistry, Physiology	42	1	1	1	1	88	45	Unverified			1	100	4	Davies JE. J Dent Res 1998;77:1120–1130	1	3	1	100	12	FOMM Journal - "Osseointegration—the biological reality of successful dental implant therapy"	0	1	3
2	Biochemistry, Physiology	43	1	1	1	1	98	20	https://www.ncbi.nlm.nih.gov/books/NBK459388/	1	3	1	100	3	Alberts B. Molecular Biology of the Cell 7th ed., Ch. 19	1	3	1	100	8	PMC4336551 - "Structure, Function and Regulation of Desmosomes" and PNAS	0	1	3
2	Biochemistry, Physiology	44	1	1	1	1	97	22	https://www.ncbi.nlm.nih.gov/books/NBK553175/	1	3	1	100	3	Berg JM. Biochemistry 9th ed., Ch. 19	1	3	1	100	10	https://www.khanacademy.org/science/ap-biology/cellular-energetics/cellular-respiration-ap/a/oxidative-phosphorylation-etc	2	1	3
2	Biochemistry, Physiology	45	1	1	1	1	99	14	https://www.ncbi.nlm.nih.gov/books/NBK539845/	1	3	0	100	3	Rang HP. Pharmacology 9th ed., Ch. 10	0	2	1	100	8	https://www.ncbi.nlm.nih.gov/books/NBK551698/	0	1	3
2	Biochemistry, Physiology	46	1	1	1	1	85	18	https://www.ncbi.nlm.nih.gov/books/NBK470597/	1	3	1	100	3	Guyton AC. Textbook of Medical Physiology 14th ed., Ch. 9	1	3	1	100	8	NCBI Bookshelf - "The First Heart Sound - Clinical Methods" (NBK333)	1	1	3
2	Biochemistry, Physiology	47	1	1	0	1	70	30	https://www.ncbi.nlm.nih.gov/books/NBK532950/	0	0	1	95	4	Abbott NJ et al., Nat Rev Neurosci 2010;11:41–53	0	1	1	95	15	PMC4068281 - "Glial influence on the Blood Brain Barrier" and Frontiers in Cellular Neuroscience	0	1	3
2	Biochemistry, Physiology	48	1	1	1	1	95	24	Unverified			1	95	4	Takeuchi H et al., J Dent Res 2010;89(8):854–858	0	1	1	100	12	IOSR Journal - "Nociceptors and mechanoreceptors in the periodontal membrane"	0	1	3
2	Biochemistry, Physiology	49	1	1	1	1	95	16	https://www.ncbi.nlm.nih.gov/books/NBK532254/	1	3	1	100	3	Willison HJ et al., Lancet 2016;388:717–727	1	1	1	100	10	https://www.ninds.nih.gov/health-information/disorders/guillain-barre-syndrome	2	1	3
2	Biochemistry, Physiology	50	1	1	1	1	85	21	https://www.ncbi.nlm.nih.gov/books/NBK482265/	0	0	1	95	4	Jameson JL. Endocrinology: Adult & Pediatric 8th ed.	0	1	1	100	12	StatPearls NCBI - "Physiology, Thyroid Hormone" (NBK500006)	1	1	3
2	Biochemistry, Physiology	51	1	1	1	1	96	22	https://www.ncbi.nlm.nih.gov/books/NBK278973/	1	3	1	100	3	Saltiel AR, Kahn CR. Nature 2001;414:799–806	0	1	1	100	10	https://www.frontiersin.org/journals/physiology/articles/10.3389/fphys.2011.00112/full	0	1	3
2	Biochemistry, Physiology	52	1	1	1	1	95	23	https://www.ncbi.nlm.nih.gov/books/NBK554605/	0	3	1	90	4	Singh R et al., Diabetologia 2001;44:129–146	1	3	1	100	12	PMC6485690 - "Advanced glycation end-product cross-linking inhibits biomechanical adaptation"	0	1	3
2	Biochemistry, Physiology	53	1	1	1	1	95	18	https://www.ncbi.nlm.nih.gov/books/NBK535386/	1	3	1	100	3	Zaidi M. Endocr Rev 2021;42:504–532	1	3	1	100	12	https://www.aafp.org/pubs/afp/issues/2003/0501/p1959.html	2	1	3
2	Biochemistry, Physiology	54	1	1	1	1	99	12	https://www.ncbi.nlm.nih.gov/books/NBK482272/	1	3	1	100	3	Rang HP. Pharmacology 9th ed., Ch. 10	1	3	1	100	5	StatPearls NCBI - "Albuterol" (NBK482272) and multiple peer-reviewed sources	1	1	3
2	Biochemistry, Physiology	55	1	1	1	1	98	16	https://www.ncbi.nlm.nih.gov/books/NBK499940/	1	3	1	100	3	DeLuca HF. N Engl J Med 2014;371:1993–2005	1	3	1	100	10	PubMed (PMID: 6892641) - "Stimulation of 1,25-dihydroxyvitamin D production by parathyroid hormone and hypocalcemia in man"	0	1	3
2	Biochemistry, Physiology	56	1	1	1	1	98	10	https://www.ncbi.nlm.nih.gov/books/NBK535393/	0	0	1	100	3	Alberts B. Molecular Biology of the Cell 7th ed., Ch. 17	1	3	1	100	6	https://www.biocompare.com/Editorial-Articles/619156-A-Guide-to-Cell-Cycle-Markers/	2	1	3
2	Biochemistry, Physiology	57	1	1	1	1	95	14	https://www.ncbi.nlm.nih.gov/books/NBK538144/	0	0	1	90	4	Garrett JR. Arch Oral Biol 1987;32:843–852	1	3	1	100	15	https://pubmed.ncbi.nlm.nih.gov/1403807/	0	0	2
2	Biochemistry, Physiology	58	1	1	1	1	98	12	https://www.ncbi.nlm.nih.gov/books/NBK482117/	1	3	1	100	3	Guyton AC. Textbook of Medical Physiology 14th ed., Ch. 30	1	3	1	100	5	https://litfl.com/respiratory-acidosis/	2	1	3
2	Biochemistry, Physiology	59	1	0	1	1	70	30	Unverified			1	90	4	Kinney JS et al., J Periodontol 2007;78:1935–1943	0	1	1	95	18	https://www.nature.com/articles/s41368-019-0068-8	0	1	3
2	Biochemistry, Physiology	60	1	1	1	1	98	10	https://www.ncbi.nlm.nih.gov/books/NBK545258/	0	0	1	100	3	Dawes C. J Dent Res 1972;51(2):454–461	1	3	1	100	8	https://www.sciencedirect.com/science/article/abs/pii/S0167814006000788	0	1	3
3	Microbiology and Immunology	61	1	1	1	1	98	18	https://www.ncbi.nlm.nih.gov/books/NBK531486/	0	0	1	100	3	Miller MB, Bassler BL. Annu Rev Microbiol. 2001;55:165–199.	1	3	1	100	8	https://pmc.ncbi.nlm.nih.gov/articles/PMC7086079/	0	1	3
3	Microbiology and Immunology	62	1	1	1	1	99	12	https://www.ncbi.nlm.nih.gov/books/NBK539735/	0	0	1	100	3	Madigan MT et al. Brock Biology of Microorganisms, 15e, Ch. 3.	1	3	1	100	5	https://pmc.ncbi.nlm.nih.gov/articles/PMC2140981/	0	0	2
3	Microbiology and Immunology	63	1	1	1	1	90	35	https://www.sciencedirect.com/science/article/pii/S0718539109700333/pdf?md5=aac2850246e78fe14722ebe5cf1ccd78&pid=1-s2.0-S0718539109700333-main.pdf; https://onlinelibrary.wiley.com/doi/10.1111/prd.12473	1	3	1	95	4	Marsh PD. J Clin Periodontol. 1991;18:1–13.	1	3	1	100	12	https://backend.production.deepblue-documents.lib.umich.edu/server/api/core/bitstreams/219da96a-bb97-4a77-bd17-52784ab30a88/content	0	1	3
3	Microbiology and Immunology	64	1	1	1	1	85	40	https://www.mdpi.com/2077-0383/8/7/1079; https://www.mdpi.com/2076-2607/12/7/1451	0	1	1	95	4	Lally ET et al. Infect Immun. 1999;67(10):5330–5336.	0	1	0	95	15	https://pmc.ncbi.nlm.nih.gov/articles/PMC11597641/	0	1	3
3	Microbiology and Immunology	65	1	1	1	1	92	30	https://www.frontiersin.org/journals/microbiology/articles/10.3389/fmicb.2021.630695/full; https://pmc.ncbi.nlm.nih.gov/articles/PMC4033612/	0	0	1	100	3	Foster KR, Bell T. Nat Rev Microbiol. 2012;10:242–250.	1	3	1	100	10	https://microbenotes.com/amensalism-antagonism/	2	1	3
3	Microbiology and Immunology	66	2	1	1	1	95	20	https://pubmed.ncbi.nlm.nih.gov/9495612/; https://www.frontiersin.org/journals/microbiology/articles/10.3389/fmicb.2016.00840/full	1	3	1	100	3	Socransky SS et al. J Clin Periodontol. 1998;25:134–144.	1	3	1	100	8	https://pubmed.ncbi.nlm.nih.gov/9495612/	0	1	3
3	Microbiology and Immunology	67	1	1	1	1	95	25	https://www.frontiersin.org/journals/microbiology/articles/10.3389/fmicb.2020.587235/full; https://www.sciencedirect.com/science/article/abs/pii/S0882401022002868	0	0	1	95	3	Slots J. Periodontol 2000. 2017;74:7–24.	0	2	1	100	8	https://journals.asm.org/doi/10.1128/jb.00203-22	0	1	3
3	Microbiology and Immunology	68	1	1	1	1	95	28	https://pmc.ncbi.nlm.nih.gov/articles/PMC2941529/; https://pmc.ncbi.nlm.nih.gov/articles/PMC4368502/	0	0	1	100	3	Wegner N et al. Nat Rev Rheumatol. 2010;6:727–735.	1	3	1	100	12	https://pmc.ncbi.nlm.nih.gov/articles/PMC2941529/	0	1	3
3	Microbiology and Immunology	69	1	1	1	1	98	16	https://pmc.ncbi.nlm.nih.gov/articles/PMC1418930/; https://pmc.ncbi.nlm.nih.gov/articles/PMC8167434/	0	0	1	100	3	Sela MN. Crit Rev Oral Biol Med. 2001;12:399–413.	1	3	1	100	8	https://pmc.ncbi.nlm.nih.gov/articles/PMC8167434/	0	1	3
3	Microbiology and Immunology	70	1	1	1	1	98	18	https://pmc.ncbi.nlm.nih.gov/articles/PMC108102/; https://febs.onlinelibrary.wiley.com/doi/pdf/10.1016/S0014-5793(98)01461-6	0	0	1	95	4	Darveau RP et al. Infect Immun. 1998;66:1660–1665.	1	3	1	100	15	https://journals.plos.org/plospathogens/article?id=10.1371%2Fjournal.ppat.1003326	0	1	3
3	Microbiology and Immunology	71	1	1	1	1	95	22	https://bmcmicrobiol.biomedcentral.com/articles/10.1186/1471-2180-13-5; https://pmc.ncbi.nlm.nih.gov/articles/PMC4557090/	0	1	1	98	3	Han YW et al. Infect Immun. 2000;68:5770–5777.	1	3	1	100	10	https://pubmed.ncbi.nlm.nih.gov/9784541/	0	1	3
3	Microbiology and Immunology	72	1	1	1	1	80	40	https://pmc.ncbi.nlm.nih.gov/articles/PMC11169705/; https://pmc.ncbi.nlm.nih.gov/articles/PMC2934765/	0	0	0	90	3	Sabet M et al. Infect Immun. 2003;71:3128–3136.	1	3	1	95	18	https://pmc.ncbi.nlm.nih.gov/articles/PMC2934765/	0	1	3
3	Microbiology and Immunology	73	1	1	1	1	99	10	https://www.ncbi.nlm.nih.gov/books/NBK554414/; https://www.ncbi.nlm.nih.gov/books/NBK8477/	0	0	1	100	3	Silhavy TJ et al. Cold Spring Harb Perspect Biol. 2010;2:a000414.	0	2	1	100	5	https://www.ncbi.nlm.nih.gov/books/NBK554414/	1	1	3
3	Microbiology and Immunology	74	1	1	1	1	60	45	https://www.ncbi.nlm.nih.gov/books/NBK27090/; https://www.ncbi.nlm.nih.gov/pmc/articles/PMC3389341/; https://www.jci.org/articles/view/28898	0	0	1	95	4	Akira S, Takeda K. Nat Rev Immunol. 2004;4:499–511.	1	3	1	85	20	https://pmc.ncbi.nlm.nih.gov/articles/PMC7106078/	0	1	3
3	Microbiology and Immunology	75	1	1	1	0	98	12	https://en.wikipedia.org/wiki/Epitope; https://bio.libretexts.org/Bookshelves/Microbiology/Microbiology_(Kaiser)/Unit_6%3A_Adaptive_Immunity/12%3A_Introduction_to_Adaptive_Immunity/12.2%3A_Antigens_and_Epitopes	1	3	1	100	3	Abbas AK, Lichtman AH. Basic Immunology, 6e, Ch. 5.	1	3	1	100	3	https://www.sigmaaldrich.com/US/en/technical-documents/technical-article/protein-biology/elisa/antigens-epitopes-antibodies	2	1	3
3	Microbiology and Immunology	76	1	1	1	1	98	14	https://www.ncbi.nlm.nih.gov/books/NBK27090/; https://aacijournal.biomedcentral.com/articles/10.1186/s13223-018-0278-1	0	0	1	100	3	Banchereau J, Steinman RM. Nature. 1998;392:245–252.	1	3	1	100	8	https://www.ncbi.nlm.nih.gov/books/NBK26827/	0	1	3
3	Microbiology and Immunology	77	1	1	1	1	98	12	https://www.frontiersin.org/articles/10.3389/fmicb.2016.00022/full; https://pmc.ncbi.nlm.nih.gov/articles/PMC5890892/	0	0	1	100	3	Murphy K. Janeway’s Immunobiology, 9e, Ch. 5.	1	3	1	100	10	https://einsteinmed.edu/uploadedFiles/casadevall/Torres.pdf	0	1	3
3	Microbiology and Immunology	78	1	1	1	0	96	22	https://www.ncbi.nlm.nih.gov/books/NBK27100/	1	3	1	97	3	Walport MJ. N Engl J Med. 2001;344:1058–1066.	1	3	1	100	12	https://www.creative-biolabs.com/complement-therapeutics/how-is-complement-activated-in-alternative-pathway.htm	2	1	3
3	Microbiology and Immunology	79	1	1	1	1	98	14	https://www.ncbi.nlm.nih.gov/books/NBK27100/	1	3	1	95	3	Walport MJ. N Engl J Med. 2001;344:1058–1066.	1	3	1	100	8	https://pmc.ncbi.nlm.nih.gov/articles/PMC432954/	0	1	3
3	Microbiology and Immunology	80	1	1	1	1	99	10	https://www.ncbi.nlm.nih.gov/books/NBK558920/	0	0	1	100	3	Abbas AK. Cellular & Molecular Immunology, 10e, Ch. 6.	1	3	1	100	10	https://www.jove.com/science-education/v/15337/immune-surveillance-by-nk-cells-and-phagocytes	2	1	3
3	Microbiology and Immunology	81	1	1	1	0	90	38	https://www.ncbi.nlm.nih.gov/books/NBK604207/; https://www.ncbi.nlm.nih.gov/books/NBK570571/	0	0	1	100	3	Hoffbrand AV et al. Postgraduate Haematology, 7e, Ch. 2.	0	1	1	`100	8	https://emedicine.medscape.com/article/2085133-overview	2	1	3
3	Microbiology and Immunology	82	1	1	1	1	90	32	https://www.ncbi.nlm.nih.gov/books/NBK499840/; https://pubmed.ncbi.nlm.nih.gov/35247648/	0	0	1	100	3	Murphy K. Janeway’s Immunobiology, 9e, Ch. 12.	0	1	1	95	15	https://pubmed.ncbi.nlm.nih.gov/8348939/	0	1	3
3	Microbiology and Immunology	83	1	1	1	1	95	29	https://www.ncbi.nlm.nih.gov/books/NBK539801/; https://rupress.org/jem/article/217/1/e20190418/132577/Biology-and-therapeutic-potential-of-interleukin	0	0	1	100	3	Moore KW et al. Nat Rev Immunol. 2001;1:200–208.	1	3	1	100	5	https://www.nature.com/articles/s41586-024-07098-5	0	1	3
3	Microbiology and Immunology	84	1	1	1	1	95	31	https://www.jci.org/articles/view/97943; https://www.ncbi.nlm.nih.gov/books/NBK526114/	0	0	1	98	5	Serhan CN. Nature. 2014;510:92–101.	1	3	1	100	10	https://pmc.ncbi.nlm.nih.gov/articles/PMC2739396/	0	1	3
3	Microbiology and Immunology	85	1	1	1	1	95	33	https://pmc.ncbi.nlm.nih.gov/articles/PMC2684955/; https://pmc.ncbi.nlm.nih.gov/articles/PMC5442248/	0	0	1	95	6	Boyle WJ et al. Nature. 2003;423:337–342.	1	3	1	100	8	https://pmc.ncbi.nlm.nih.gov/articles/PMC2684955/	0	1	3
4	Periodontal Etiology and Pathogenesis	86	2	1	1	1	90	35	https://www.elsevier.es/es-revista-avances-odontologia-estomatologia-120-pdf-X0213007310332258; https://pubmed.ncbi.nlm.nih.gov/5315699/	0	0	1	100	4	Löe H, Theilade E, Jensen SB. J Periodontol. 1965;36:177–187.	1	3	1	100	15	https://pubmed.ncbi.nlm.nih.gov/15842257/	0	1	3
4	Periodontal Etiology and Pathogenesis	87	1	1	1	1	95	28	https://www.frontiersin.org/articles/10.3389/fcimb.2021.643647/full	0	0	1	95	6	Chapple ILC et al. J Clin Periodontol. 2018;45(S20):S68–S77.	1	3	1	100	12	https://pmc.ncbi.nlm.nih.gov/articles/PMC3753311/	0	1	3
4	Periodontal Etiology and Pathogenesis	88	2	1	1	1	95	27	https://onlinelibrary.wiley.com/doi/10.1111/jcpe.12935; https://www.ada.org/publications/ada-news/2018/june/new-classification-system-for-periodontal-and-peri-implant-diseases-and-conditions-published	0	0	1	100	4	Chapple ILC et al. J Clin Periodontol. 2018;45(S20):S68–S77.	1	3	1	100	10	https://www.nature.com/articles/s41415-022-5220-8	0	1	3
4	Periodontal Etiology and Pathogenesis	89	2	0	0	1	85	41	https://pubmed.ncbi.nlm.nih.gov/37269825/	0	0	0	90	7	Liaw A et al. 2023.	0	0	1	100	8	https://pubmed.ncbi.nlm.nih.gov/36717759/	0	1	3
4	Periodontal Etiology and Pathogenesis	90	2	1	1	1	85	39	https://pubmed.ncbi.nlm.nih.gov/36898238/	0	0	1	95	6	Şimşek G et al. 2023.	0	1	1	100	8	https://pmc.ncbi.nlm.nih.gov/articles/PMC10604289/	0	1	3
4	Periodontal Etiology and Pathogenesis	91	2	0	1	0	85	42	https://pubmed.ncbi.nlm.nih.gov/36495003/; https://onlinelibrary.wiley.com/doi/abs/10.1111/jre.13081	1	3	0	90	6	Öngöz Dede F et al. 2023.	0	0	1	100	10	https://pubmed.ncbi.nlm.nih.gov/36495003/	0	1	3
4	Periodontal Etiology and Pathogenesis	92	2	1	1	1	90	34	https://pubmed.ncbi.nlm.nih.gov/37286737/	0	0	1	95	6	Reis A et al. 2023.	1	3	1	100	8	https://pubmed.ncbi.nlm.nih.gov/38152036/	0	1	3
4	Periodontal Etiology and Pathogenesis	93	2	1	1	1	90	36	https://pubmed.ncbi.nlm.nih.gov/20551913/	0	0	1	100	4	Lin YT et al. J Periodontol. 2010;81:1686–1692.	1	3	1	100	12	https://pubmed.ncbi.nlm.nih.gov/20397903/	0	1	3
4	Periodontal Etiology and Pathogenesis	94	2	1	1	1	75	45	https://pmc.ncbi.nlm.nih.gov/articles/PMC6531981/	1	3	1	95	5	Chapple ILC et al. J Clin Periodontol. 2018;45(S20):S68–S77.	1	3	1	90	15	https://www.efp.org/fileadmin/uploads/efp/Documents/Campaigns/Oral_Health_and_Pregnancy/Reports/womens-oral-health.pdf	2	1	3
4	Periodontal Etiology and Pathogenesis	95	1	0	0	1	85	33	https://www.ncbi.nlm.nih.gov/books/NBK493164/	0	0	0	100	4	Seymour RA et al. J Clin Periodontol. 1996;23:165–175.	0	0	0	100	15	https://www.ncbi.nlm.nih.gov/books/NBK538518/	0	1	3
4	Periodontal Etiology and Pathogenesis	96	2	0	0	1	90	28	https://pubmed.ncbi.nlm.nih.gov/3519280/	0	0	1	95	5	Löe H, Anerud A, Boysen H, Smith M. J Clin Periodontol. 1986;13:431–445.	1	3	1	100	10	https://pubmed.ncbi.nlm.nih.gov/3487557/	0	1	3
4	Periodontal Etiology and Pathogenesis	97	2	1	0	1	90	37	https://pubmed.ncbi.nlm.nih.gov/287779/	1	3	0	90	6	Becker W et al. J Periodontol. 1979;50:234–243.	1	3	1	100	8	https://spindlerperio.net/protected/lit/LR%20132.html	0	1	3
4	Periodontal Etiology and Pathogenesis	98	1	1	1	1	95	26	https://www.frontiersin.org/articles/10.3389/fmicb.2019.01716/full; https://pmc.ncbi.nlm.nih.gov/articles/PMC2794088/	0	0	1	100	4	Kolenbrander PE et al. Microbiol Mol Biol Rev. 2002;66:486–505.	1	3	1	100	5	https://pmc.ncbi.nlm.nih.gov/articles/PMC10537357/	0	0	0
4	Periodontal Etiology and Pathogenesis	99	1	1	1	0	95	30	https://pmc.ncbi.nlm.nih.gov/articles/PMC4601274/; https://www.nature.com/articles/s41598-017-01692-6	0	0	1	100	4	Fine DH et al. Periodontol 2000. 2007;45:77–121.	0	0	1	100	8	https://pdfs.semanticscholar.org/324f/09e41c8a75748390ebce931f49cbf3a43e23.pdf	0	1	3
4	Periodontal Etiology and Pathogenesis	100	2	0	1	0	85	28	https://www.jstage.jst.go.jp/article/josnusd/52/2/52_2_257/_pdf; https://pubmed.ncbi.nlm.nih.gov/2191975/	0	0	0	90	5	Moskow BS, Canut PM. J Clin Periodontol. 1990;17:275–279.	0	2	1	95	12	https://pubmed.ncbi.nlm.nih.gov/2191975/	0	1	3
4	Periodontal Etiology and Pathogenesis	101	2	1	1	1	95	28	https://pubmed.ncbi.nlm.nih.gov/6581173/	1	3	1	95	6	Lang NP et al. J Clin Periodontol. 1983;10:563–578.	1	3	1	100	10	https://www.tangramodis.it/upload_pdf/1983%20Lang%20margins%20JCP.pdf	0	1	3
4	Periodontal Etiology and Pathogenesis	102	1	1	1	1	95	24	https://pubmed.ncbi.nlm.nih.gov/29926937/	1	0	1	100	4	Lindhe J et al. Clinical Periodontology & Implant Dentistry, 6e.	0	1	1	100	12	https://uomustansiriyah.edu.iq/media/lectures/3/3_2025_01_04!10_52_29_AM.pdf	1	1	3
4	Periodontal Etiology and Pathogenesis	103	3	0	0	0	60	41	Unverified			1	95	5	Masters DH, Hoskins SW. J Periodontol. 1964;35:49–53.	1	3	1	100	12	PMC3808014	0	0	2
4	Periodontal Etiology and Pathogenesis	104	2	1	1	1	80	32	https://pubmed.ncbi.nlm.nih.gov/36370032/	1	3	1	90	7	Tabaa M et al. 2023.	1	3	1	100	15	https://pubmed.ncbi.nlm.nih.gov/36370032/	0	1	3
4	Periodontal Etiology and Pathogenesis	105	1	1	1	1	95	17	https://pmc.ncbi.nlm.nih.gov/articles/PMC1351013/	1	3	1	100	4	Genco RJ, Borgnakke WS. Periodontol 2000. 2013;62:59–94.	1	3	1	100	8	https://www.efp.org/fileadmin/uploads/efp/Documents/Perio_Insight/Perioinsight04.pdf	2	1	3
4	Periodontal Etiology and Pathogenesis	106	1	1	1	1	95	26	https://pubmed.ncbi.nlm.nih.gov/8683418/	1	0	1	90	8	Tipton DA, Dabbous MK. J Periodontol. 1995;66:1056–1064.	1	3	1	100	12	https://pubmed.ncbi.nlm.nih.gov/21142980/	0	1	3
4	Periodontal Etiology and Pathogenesis	107	1	1	1	1	95	33	https://pubmed.ncbi.nlm.nih.gov/22057194/	1	3	1	95	7	Lalla E, Papapanou PN. Nat Rev Endocrinol. 2011;7:738–748.	1	3	1	100	10	https://pmc.ncbi.nlm.nih.gov/articles/PMC10284735/	0	1	3
4	Periodontal Etiology and Pathogenesis	108	3	0	0	0	80	29	https://opendentistryjournal.com/VOLUME/12/PAGE/322/	0	0	0	90	6	Page RC, Schroeder HE. Lab Invest. 1976;33:235–249.	1	3	0	100	15	https://pubmed.ncbi.nlm.nih.gov/765622/	0	1	3
4	Periodontal Etiology and Pathogenesis	109	2	0	1	0	95	22	https://pubmed.ncbi.nlm.nih.gov/21721992/	0	0	1	90	9	Shah M et al. 2023.	1	3	1	100	8	https://pubmed.ncbi.nlm.nih.gov/35781714/	0	1	3
4	Periodontal Etiology and Pathogenesis	110	2	1	1	1	95	27	https://pmc.ncbi.nlm.nih.gov/articles/PMC3928776/	0	2	1	90	7	Bergström J, Eliasson S. J Clin Periodontol. 1986;13:57–63.	1	3	1	100	5	https://pubmed.ncbi.nlm.nih.gov/3477575/	0	1	3
4	Periodontal Etiology and Pathogenesis	111	2	1	1	1	95	36	https://pmc.ncbi.nlm.nih.gov/articles/PMC8094373/	1	3	1	90	7	Hou GL, Tsai CC. J Periodontol. 1993;64:964–969.	1	3	1	100	8	https://pubmed.ncbi.nlm.nih.gov/8227457/	0	1	3
4	Periodontal Etiology and Pathogenesis	112	2	1	1	1	80	31	https://pmc.ncbi.nlm.nih.gov/articles/PMC6883753/	0	0	0	90	7	Campbell A et al. J Am Dent Assoc. 2002;133:1081–1086.	1	3	1	100	12	https://pubmed.ncbi.nlm.nih.gov/11922258/	0	1	3
4	Periodontal Etiology and Pathogenesis	113	2	1	1	0	95	25	https://pubmed.ncbi.nlm.nih.gov/6764782/	0	0	1	95	6	Listgarten MA. J Periodontol. 1965;36:348–355.	1	3	0	100	10	https://pubmed.ncbi.nlm.nih.gov/6580420/	0	1	3
4	Periodontal Etiology and Pathogenesis	114	1	1	1	0	95	34	https://pmc.ncbi.nlm.nih.gov/articles/PMC4668729/	0	0	1	95	5	Herrera D et al. Periodontol 2000. 2014;65:40–51.	0	0	1	100	8	https://www.nature.com/articles/s41407-024-2623-1	0	1	3
4	Periodontal Etiology and Pathogenesis	115	1	1	1	0	80	38	htt ps://www.ncbi.nlm.nih.gov/books/NBK554590/	0	0	1	100	4	Siqueira JF Jr, Rôças IN. J Endod. 2008;34:1291–1301.	0	2	1	100	5	https://pmc.ncbi.nlm.nih.gov/articles/PMC7152576/	0	1	3
4	Periodontal Etiology and Pathogenesis	116	2	1	1	1	80	30	https://opendentistryjournal.com/VOLUME/12/PAGE/322/	0	0	1	95	5	Herrera D et al. J Clin Periodontol. 2000;27:377–384.	0	2	1	90	15	https://pmc.ncbi.nlm.nih.gov/articles/PMC6476972/	0	0	0
4	Periodontal Etiology and Pathogenesis	117	1	1	1	1	95	21	https://www.hematology.org/education/patients/anemia/iron-deficiency; https://www.ncbi.nlm.nih.gov/books/NBK448065/	0	0	1	95	5	Albandar JM. Periodontol 2000. 2014;65:153–167.	0	0	1	100	8	https://pmc.ncbi.nlm.nih.gov/articles/PMC5734460/	0	0	2
4	Periodontal Etiology and Pathogenesis	118	1	1	1	0	60	46	Unverified			1	95	5	Albandar JM. Periodontol 2000. 2014;65:153–167.	0	0	1	100	10	https://medlineplus.gov/genetics/condition/chediak-higashi-syndrome/	0	1	3
4	Periodontal Etiology and Pathogenesis	119	2	1	1	0	60	60	Unverified			1	100	4	Berglundh T et al. J Periodontol. 2018;89(S1):S313–S318.	1	3	1	100	5	https://aap.onlinelibrary.wiley.com/doi/full/10.1002/jper.20-0169	0	1	3
4	Periodontal Etiology and Pathogenesis	120	2	1	1	1	92	24	https://pubmed.ncbi.nlm.nih.gov/26701350/	1	3	1	100	5	Monje A et al. J Dent Res. 2016;95:372–379.	1	3	1	85	5
4	Periodontal Etiology and Pathogenesis	121	2	1	1	1	92	27	https://pubmed.ncbi.nlm.nih.gov/36738270/	1	3	1	95	6	Kotsailidi E et al. 2023.	1	3	1	100	8	https://pubmed.ncbi.nlm.nih.gov/36738270/	0	1	3
4	Periodontal Etiology and Pathogenesis	122	1	0	0	1	88	22	https://pubmed.ncbi.nlm.nih.gov/21323715/	1	3	0	95	6	Carcuac O, Berglundh T. J Clin Periodontol. 2014;41:111–120.	1	3	1	100	10	https://pmc.ncbi.nlm.nih.gov/articles/PMC10859439/	0	1	3
5	Pharmacology and Therapeutics	123	1	1	1	1	90	25	https://publications.aap.org/pediatrics/article/143/6/e20191000/37173/Guidelines-for-Monitoring-and-Management-of	1	3	1	85	7	Malamed SF. Sedation: A Guide to Patient Management, 6e, Ch. 6.	0	1	1	100	12	https://pubmed.ncbi.nlm.nih.gov/30801831/	0	1	3
5	Pharmacology and Therapeutics	124	1	0	0	1	93	18	https://www.ada.org/resources/ada-library/oral-health-topics/nitrous-oxide	1	3	1	95	5	Malamed SF. Sedation, 6e, Ch. 4.	0	1	1	100	8	https://pubmed.ncbi.nlm.nih.gov/22298554/	0	1	3
5	Pharmacology and Therapeutics	125	1	1	1	1	90	16	https://my.clevelandclinic.org/health/diseases/22620-bronchospasm	1	3	0	95	6	Malamed SF. Sedation, 6e, Ch. 8.	0	0	1	100	5	https://juniperpublishers.com/jaicm/pdf/JAICM.MS.ID.555777.pdf	0	1	3
5	Pharmacology and Therapeutics	126	1	1	1	1	88	19	https://www.ncbi.nlm.nih.gov/books/NBK551679/	1	3	1	95	6	Brunton LL et al. Goodman & Gilman’s Pharmacological Basis of Therapeutics, 14e, Ch. 2.	0	1	1	100	8	https://study.com/academy/lesson/the-first-pass-effect-in-pharmacology.html	2	1	3
5	Pharmacology and Therapeutics	127	1	1	1	1	85	21	https://open.lib.umn.edu/pharmacology/chapter/types-of-drug-drug-interactions/	1	3	1	95	6	Goodman & Gilman, 14e, Ch. 2.	0	0	1	100	8	https://www.sciencedirect.com/topics/immunology-and-microbiology/drug-potentiation	0	1	3
5	Pharmacology and Therapeutics	128	1	1	1	1	95	14	https://www.ncbi.nlm.nih.gov/books/NBK9847/	1	3	1	95	5	Goodman & Gilman, 14e, Ch. 2.	0	1	1	100	5	https://legacy.nimbios.org//~gross/bioed/webmodules/diffusion.htm	2	1	3
5	Pharmacology and Therapeutics	129	1	1	1	1	92	23	https://www.cdc.gov/antimicrobial-resistance/media/pdfs/How-AR-Moves-508.pdf	1	3	1	95	5	Levy SB, Marshall B. Nat Med. 2004;10:S122–S129.	0	1	1	100	8	https://pmc.ncbi.nlm.nih.gov/articles/PMC9314185/	0	1	3
5	Pharmacology and Therapeutics	130	1	1	1	1	96	12	https://www.ncbi.nlm.nih.gov/books/NBK549881/	1	3	1	95	5	Goodman & Gilman, 14e, Ch. 50.	0	1	1	100	5	https://www.ncbi.nlm.nih.gov/books/NBK551517/	2	1	3
5	Pharmacology and Therapeutics	131	1	1	1	1	92	13	https://www.cdc.gov/antibiotic-use/media/pdfs/penicillin-factsheet-508.pdf	1	3	1	95	4	Abbas AK, Lichtman AH. Basic Immunology, 6e, Ch. 10.	0	1	1	100	5	https://health.ucdavis.edu/media-resources/antibiotic-stewardship/documents/pdfs/abx_cross_reactivity.pdf	1	1	3
5	Pharmacology and Therapeutics	132	1	1	1	1	96	12	https://www.cdc.gov/vaccines/vpd/hpv/hcp/vaccines.html	1	3	1	95	5	CDC. Pink Book: HPV Chapter (updated 2023).	0	1	1	100	8	https://www.aetna.com/cpb/medical/data/700_799/0726.html	2	1	3
5	Pharmacology and Therapeutics	133	1	1	1	1	90	26	https://pmc.ncbi.nlm.nih.gov/articles/PMC8436562/	1	3	1	90	6	Wilson M. Carranza’s Clinical Periodontology, 13e, Ch. 44.	0	1	1	100	10	https://pmc.ncbi.nlm.nih.gov/articles/PMC11942899/	2	1	3
5	Pharmacology and Therapeutics	134	1	0	0	0	95	15	https://pmc.ncbi.nlm.nih.gov/articles/PMC3403589/	1	3	0	95	4	Malamed SF. Handbook of Local Anesthesia, 7e, Ch. 3.	0	1	1	100	12	https://www.ncbi.nlm.nih.gov/books/NBK610935/	2	1	3
5	Pharmacology and Therapeutics	135	1	0	0	0	92	17	https://ceemjournal.org/upload/pdf/ceem-24-231.pdf	1	3	0	95	4	Malamed SF. Handbook of Local Anesthesia, 7e, Ch. 19.	0	1	0	100	8	https://www.ncbi.nlm.nih.gov/books/NBK499964/	0	1	3
5	Pharmacology and Therapeutics	136	1	0	0	0	88	20	https://www.ncbi.nlm.nih.gov/books/NBK537317/	1	3	0	95	5	Malamed SF. Handbook of Local Anesthesia, 7e, Ch. 4.	1	3	1	100	10	https://clinmedjournals.org/articles/cmrcr/clinical-medical-reviews-and-case-reports-cmrcr-4-195.php?jid=cmrcr	0	1	3
5	Pharmacology and Therapeutics	137	1	1	1	1	90	21	https://www.ncbi.nlm.nih.gov/books/NBK551685/	1	3	1	90	6	Barash PG et al. Clinical Anesthesia, 9e, Ch. 21.	1	3	1	100	8	https://www.accessdata.fda.gov/drugsatfda_docs/label/2013/016619s034lbl.pdf	1	1	3
5	Pharmacology and Therapeutics	138	1	1	1	1	95	14	https://pmc.ncbi.nlm.nih.gov/articles/PMC5313252/	1	3	1	95	4	AHA. 2020 ACLS Guidelines, Adult Cardiac Arrest/Post‑Arrest Care – Seizure mgmt.	1	3	1	100	5	https://pmc.ncbi.nlm.nih.gov/articles/PMC4457669/	1	1	3
5	Pharmacology and Therapeutics	139	1	1	1	1	98	10	https://www.ncbi.nlm.nih.gov/books/NBK442008/	1	3	1	95	5	Goodman & Gilman, 14e, Ch. 17.	1	3	1	100	8	https://www.nature.com/articles/aps201289	0	1	3
5	Pharmacology and Therapeutics	140	1	1	1	1	93	16	https://www.accessdata.fda.gov/drugsatfda_docs/label/2022/071309s008lbl.pdf	1	3	1	95	5	Lexicomp. Diazepam IV Monograph (accessed 2024).	1	3	1	85	15	https://pmc.ncbi.nlm.nih.gov/articles/PMC6463799/	0	0	1
5	Pharmacology and Therapeutics	141	1	1	1	0	92	32	https://pubmed.ncbi.nlm.nih.gov/389262/; https://pdf.hres.ca/dpd_pm/00066280.PDF	1	3	1	90	7	Micromedex Drug Monograph: Hydromorphone (2024).	1	3	1	100	8	https://pubmed.ncbi.nlm.nih.gov/18806056/	0	1	3
5	Pharmacology and Therapeutics	142	1	1	1	0	93	21	https://www.ncbi.nlm.nih.gov/books/NBK470358/	0	0	1	95	6	FitzGerald GA, Patrono C. N Engl J Med. 2001;345:433–442.	1	3	1	100	35	https://pubmed.ncbi.nlm.nih.gov/15101847/	0	1	3
5	Pharmacology and Therapeutics	143	1	1	1	0	97	24	https://dailymed.nlm.nih.gov/dailymed/lookup.cfm?setid=82cd7a3c-acd6-44dc-8c95-f066162a510c	0	0	1	100	5	Goodman & Gilman, 14e, Ch. 34.	1	3	1	100	30	https://pmc.ncbi.nlm.nih.gov/articles/PMC4775376/	0	1	3
5	Pharmacology and Therapeutics	144	2	1	1	1	99	10	https://www.ncbi.nlm.nih.gov/books/NBK470357/	0	0	1	100	6	FDA Drug Safety Communication (2014): Limit to 325 mg per dosage unit.	1	3	1	100	25	https://www.fda.gov/drugs/drug-safety-and-availability/fda-drug-safety-communication-prescription-acetaminophen-products-be-limited-325-mg-dosage-unit	2	1	3
5	Pharmacology and Therapeutics	145	1	1	0	0	72	44	https://www.aapd.org/globalassets/media/policies_guidelines/r_usefulmedications.pdf; https://www.ncbi.nlm.nih.gov/books/NBK532954/	0	0	1	100	6	Goodman & Gilman, 14e, Ch. 52.	0	2	1	100	20	https://www.ncbi.nlm.nih.gov/books/NBK470313/	2	1	3
5	Pharmacology and Therapeutics	146	1	1	1	1	98	14	https://www.accessdata.fda.gov/drugsatfda_docs/label/2022/208083s006s007s008lbl.pdf	0	0	1	95	13	Little JW et al. Dental Management of the Medically Compromised Patient, 9e, Ch. 6.	0	0	1	100	45	https://dimensionsofdentalhygiene.com/article/dental-care-for-patients-with-heart-disease/	2	1	3
5	Pharmacology and Therapeutics	147	1	1	1	1	98	18	https://www.ncbi.nlm.nih.gov/books/NBK582974/; https://www.accessdata.fda.gov/drugsatfda_docs/label/2025/050278s049lbl.pdf	0	0	1	100	6	Silverstein FE et al. JAMA. 2000;284:1247–1255.	0	0	1	100	35	https://pmc.ncbi.nlm.nih.gov/articles/PMC2833977/	0	1	3
5	Pharmacology and Therapeutics	148	1	1	1	1	98	19	https://www.ncbi.nlm.nih.gov/books/NBK541032/	0	0	1	100	6	Goodman & Gilman, 14e, Ch. 52.	0	0	1	100	30	https://pmc.ncbi.nlm.nih.gov/articles/PMC2974786/	0	1	3
5	Pharmacology and Therapeutics	149	1	1	1	1	91	28	https://ginasthma.org/wp-content/uploads/2023/07/GINA-2023-Pocket-Guide-WMS.pdf; https://e-safe-anaesthesia.org/e_library/05/Bronchospasm_during_anaesthesia_Update_2011.pdf	0	2	1	100	7	Januzzi JL. Hurst’s The Heart, 15e, Antiarrhythmic Therapy Ch.	0	0	1	100	40	https://academic.oup.com/europace/article/13/4/451/430132?login=false	0	1	3
5	Pharmacology and Therapeutics	150	1	1	1	1	96	17	https://www.aaaai.org/tools-for-the-public/conditions-library/asthma/aspirin-exacerbated-respiratory-disease-%28aerd%29; https://www.mayoclinic.org/diseases-conditions/asthma/in-depth/aerd/art-20482797	0	0	1	100	7	Tintinalli JE. Emergency Medicine, 9e, Anaphylaxis/Resuscitation Chs.	0	0	1	100	25	https://www.ncbi.nlm.nih.gov/books/NBK482160/	2	1	3
5	Pharmacology and Therapeutics	151	1	1	1	1	99	12	https://www.ncbi.nlm.nih.gov/books/NBK441910/; https://www.accessdata.fda.gov/drugsatfda_docs/label/2022/215457s000lbl.pdf	0	0	1	100	6	AHA. 2020 ACLS Guidelines, Adult Cardiac Arrest.	1	3	1	100	20	https://www.medicalnewstoday.com/articles/pulseless-ventricular-tachycardia	2	1	3
5	Pharmacology and Therapeutics	152	1	1	1	1	94	23	https://www.ncbi.nlm.nih.gov/books/NBK537060/; https://www.accessdata.fda.gov/drugsatfda_docs/label/2023/020281s040lbl.pdf	0	2	1	100	6	AHA. 2020 ACLS Bradycardia Algorithm.	1	3	1	100	25	https://www.ncbi.nlm.nih.gov/books/NBK470551/	1	1	3
5	Pharmacology and Therapeutics	153	1	1	1	1	97	16	https://www.ncbi.nlm.nih.gov/books/NBK537022/; https://www.accessdata.fda.gov/drugsatfda_docs/label/2016/013263s094lbl.pdf	0	0	1	100	6	AHA. 2020 ACLS Guidelines, Reversible Causes (H’s & T’s).	1	3	1	100	30	https://emedicine.medscape.com/article/161080-overview?form=fpf	2	1	3
5	Pharmacology and Therapeutics	154	1	1	1	1	97	20	https://www.accessdata.fda.gov/drugsatfda_docs/label/2014/021164s034s035s036s037lbl.pdf	0	0	1	100	6	FDA Drug Safety Communication (2016) on opioids + serotonergics.	1	3	1	100	35	https://pmc.ncbi.nlm.nih.gov/articles/PMC12293077/	0	1	3
5	Pharmacology and Therapeutics	155	1	1	1	1	81	41	https://health.ucsd.edu/for-health-care-professionals/anticoagulation-guidelines/warfarin/drug-interactions/	0	1	1	95	6	Goodman & Gilman, 14e, Ch. 2.	1	3	1	100	25	https://pmc.ncbi.nlm.nih.gov/articles/PMC6529235/	0	1	3
5	Pharmacology and Therapeutics	156	1	1	1	1	78	43	https://www.ncbi.nlm.nih.gov/pmc/articles/PMC4550356/; https://www.ncbi.nlm.nih.gov/books/NBK499964/	0	0	1	95	7	Goodman & Gilman, 14e, Ch. 50.	1	3	1	100	40	https://pmc.ncbi.nlm.nih.gov/articles/PMC4135978/	0	1	3
5	Pharmacology and Therapeutics	157	1	1	1	1	99	13	https://www.asra.com/page/47/last-checklist	0	2	1	95	7	Lexicomp Drug Interactions: Amiodarone–Codeine (2024).	1	3	1	100	35	https://pmc.ncbi.nlm.nih.gov/articles/PMC9891304/	0	1	3
5	Pharmacology and Therapeutics	158	1	1	1	1	99	9	https://www.ncbi.nlm.nih.gov/books/NBK470180/	0	0	1	100	7	FDA Coumadin® label (revised 2017): Drug Interactions.	1	3	1	100	35	https://medlineplus.gov/genetics/condition/allergic-asthma/	0	1	3
6	Diagnosis	159	1	1	1	1	99	18	https://www.accessdata.fda.gov/drugsatfda_docs/label/2024/012623s069lbl.pdf	0	2	1	100	6	Global Initiative for Asthma (GINA). Pocket Guide 2024, Phenotypes.	1	3	1	100	25	https://www.heart.org/en/news/2023/05/02/blood-pressure-what-do-the-numbers-mean-and-why-do-they-matter	0	1	3
6	Diagnosis	160	1	1	1	1	90	26	https://www.aaaai.org/tools-for-the-public/conditions-library/asthma/is-your-asthma-allergic	0	1	0	100	6	Whelton PK et al. 2017 ACC/AHA Guideline. Hypertension 2018;71:e13–e115.	1	3	0	100	20	https://www.ncbi.nlm.nih.gov/books/NBK538518/	2	1	3
6	Diagnosis	161	1	0	1	1	99	18	https://www.acc.org/latest-in-cardiology/articles/2017/11/08/11/47/mon-5pm-bp-guideline-aha-2017	0	0	1	95	7	Newman MG et al. Carranza’s Clinical Periodontology, 13e, Drug‑influenced gingival enlargement.	0	0	1	100	30	https://www.ncbi.nlm.nih.gov/books/NBK538518/	1	1	3
6	Diagnosis	162	1	1	1	1	65	52	https://pmc.ncbi.nlm.nih.gov/articles/PMC3420841/; https://pmc.ncbi.nlm.nih.gov/articles/PMC11174280/	1	3	1	100	6	American Diabetes Association. Standards of Care in Diabetes—2024, Sec. 2.	1	3	1	100	25	https://diabetes.org/about-diabetes/diagnosis	2	1	3
6	Diagnosis	163	1	0	0	0	98	22	https://diabetes.org/about-diabetes/diagnosis	0	0	1	95	7	Prete A et al. Endocr Rev 2020;41:556–589 (Peri‑operative glucocorticoids).	0	0	0	85	35	https://pubmed.ncbi.nlm.nih.gov/9037222/	0	1	3
6	Diagnosis	164	1	1	1	1	85	45	https://pmc.ncbi.nlm.nih.gov/articles/PMC6598572/; https://jamanetwork.com/journals/jamasurgery/fullarticle/402330	1	3	1	100	6	WHO. Haemoglobin concentrations for the diagnosis of anaemia (2011).	0	0	1	100	20	https://www.mayoclinic.org/tests-procedures/hemoglobin-test/about/pac-20385075	2	1	3
6	Diagnosis	165	1	1	1	1	99	18	https://apps.who.int/iris/handle/10665/85839	1	3	1	100	6	KDIGO 2012 Clinical Practice Guideline for CKD, Table of stages.	1	3	0	100	30	https://www.ncbi.nlm.nih.gov/books/NBK544228/	1	1	3
6	Diagnosis	166	2	1	1	1	98	22	https://www.kidney.org/kidney-topics/estimated-glomerular-filtration-rate-egfr	1	3	1	100	6	ADA. Standards of Care—2024, Sec. 2.	1	3	1	100	25	https://www.mayoclinic.org/tests-procedures/prothrombin-time/about/pac-20384661	2	1	3
6	Diagnosis	167	1	1	1	1	95	35	https://pmc.ncbi.nlm.nih.gov/articles/PMC10725812/	0	0	1	100	6	Hoffbrand AV et al. Postgraduate Haematology, 7e, Ch. 2.	0	0	1	100	40	https://www.mayoclinic.org/tests-procedures/prothrombin-time/about/pac-20384661	2	1	3
6	Diagnosis	168	2	1	1	1	97	24	https://medlineplus.gov/ency/article/003652.htm; https://www.nhlbi.nih.gov/health/thrombocytopenia	1	3	0	95	7	Tonetti MS et al. J Clin Periodontol 2018;45(S20):S149–S161.	1	3	1	100	35	https://healthy.kaiserpermanente.org/health-wellness/health-encyclopedia/he.prothrombin-time-pt-inr-test.hw203083	2	0	0
6	Diagnosis	169	2	1	0	0	95	28	https://www.perio.org/wp-content/uploads/2019/08/Staging-and-Grading-Periodontitis.pdf	1	3	1	100	6	Papapanou PN et al. J Periodontol 2018;89(S1):S204–S213.	1	3	1	100	25	https://www.efp.org/fileadmin/uploads/efp/Documents/Campaigns/New_Classification/Guidance_Notes/report-02.pdf	1	0	2
6	Diagnosis	170	2	1	1	4						1	95	7	Tonetti MS et al. J Clin Periodontol 2018;45(S20):S149–S161.	1	3	0	100	25	https://www.perio.org/wp-content/uploads/2019/08/Staging-and-Grading-Periodontitis.pdf	0	1	3
6	Diagnosis	171	2	1	0	4						1	100	6	Chapple ILC et al. J Clin Periodontol 2018;45(S20):S68–S77.	1	3	0	100	20	https://www.perplexity.ai/search/i-want-you-to-answer-questions-xX8RJP6oSCKNYcfeZvY8kQ	0	1	3
6	Diagnosis	172	2	1	1	4						0	95	7	Tonetti MS et al. J Clin Periodontol 2018;45(S20):S149–S161.	1	3	0	85	30	https://www.perio.org/wp-content/uploads/2019/08/Staging-and-Grading-Periodontitis.pdf	0	1	3
6	Diagnosis	173	2	1	1	1	95	20	https://www.perio.org/wp-content/uploads/2019/08/Staging-and-Grading-Periodontitis.pdf?utm_source=chatgpt.com	1	3	1	100	6	Papapanou PN et al. J Periodontol 2018;89(S1):S204–S213.	1	3	0	100	20	https://periodontalhealthcenter.com/wp-content/uploads/2020/09/staging_and_grading_periodontal_disease_tables__1_-2.pdf	0	1	3
6	Diagnosis	174	2	1	1	1	95	20	https://www.perio.org/wp-content/uploads/2019/08/Staging-and-Grading-Periodontitis.pdf	1	3	1	100	6	Berglundh T et al. J Periodontol 2018;89(S1):S313–S318.	0	0	0	100	35	https://blog.iti.org/clinical-insights/insights-into-systemic-risk-factors-indicators-for-peri-implantitis/	0	1	3
6	Diagnosis	175	2	1	1	1	92	30	https://www.efp.org/fileadmin/uploads/efp/Documents/Campaigns/New_Classification/Reports/Consensus_report__Workgroup_4__Berglundh_et_al-2018-Journal_of_Clinical_Periodontology.pdf	1	3	1	95	7	Fine DH et al. J Clin Periodontol 2018;45(S20):S95–S112.	1	3	1	85	40	https://www.efp.org/publications-hub/what-have-we-learned-since-the-2018-classification-of-periodontal-diseases/	0	1	3
6	Diagnosis	176	2	1	1	0	80	40	https://www.efp.org/fileadmin/uploads/efp/Documents/Campaigns/New_Classification/Reports/Consensus_report__Workgroup_2__Papapanou_et_al-2018-Journal_of_Clinical_Periodontology.pdf	0	0	0	95	6	Herrera D et al. J Clin Periodontol 2018;45(S20):S273–S283.	0	0	0	100	35	https://pmc.ncbi.nlm.nih.gov/articles/PMC11365950/	0	1	3
6	Diagnosis	177	2	0	0	0	80	38	https://www.efp.org/fileadmin/uploads/efp/Documents/Campaigns/New_Classification/Guidance_Notes/report-03.pdf; https://bmcoralhealth.biomedcentral.com/articles/10.1186/s12903-024-04771-z	1	3	0	100	6	Cairo F et al. J Clin Periodontol 2018;45(S20):S287–S299.	0	0	1	100	25	https://www.rdhmag.com/patient-care/article/16408088/breaking-down-the-new-2017-periodontal-classification-system	2	1	3
6	Diagnosis	178	2	0	1	0	99	16	https://pubmed.ncbi.nlm.nih.gov/21507033/	1	3	0	100	6	Sanz M et al. J Clin Periodontol 2020;47(S22):300–320.	1	3	1	100	20	https://aap.onlinelibrary.wiley.com/doi/10.1002/JPER.17-0719	0	1	3
6	Diagnosis	179	1	1	1	0	95	24	https://pmc.ncbi.nlm.nih.gov/articles/PMC7891343/	1	3	1	95	6	Goodson JM et al. J Periodontol 1982;53:543–550.	1	3	1	100	30	https://pmc.ncbi.nlm.nih.gov/articles/PMC9118949/	0	1	3
6	Diagnosis	180	2	1	1	1	85	45	https://pubmed.ncbi.nlm.nih.gov/36631984/; https://onlinelibrary.wiley.com/doi/10.1111/jcpe.13770	0	0	1	95	7	Agudio G et al. J Clin Periodontol 2023;50:1482–1493.	1	3	1	100	40	https://flore.unifi.it/bitstream/2158/1391934/1/2024%20-%20JRE%20-Influence%20of%20mobility%20on%20the%20long%E2%80%90term%20risk%20of%20tooth%20extraction%20loss%20in.pdf	0	1	3
6	Diagnosis	181	2	1	1	1	90	35	https://aap.onlinelibrary.wiley.com/doi/full/10.1002/JPER.21-0611	1	3	1	95	8	Kwoen MJ et al. J Oral Maxillofac Surg 2023;81:1613–1621.	1	3	1	95	15	https://pure.ewha.ac.kr/en/publications/association-between-periodontal-disease-tooth-extraction-and-medi/	0	1	3
6	Diagnosis	182	2	1	1	0	95	25	https://pubmed.ncbi.nlm.nih.gov/6589244/	1	3	0	100	6	Badersten A et al. J Clin Periodontol 1984;11:475–485.	1	3	1	92	12	https://pubmed.ncbi.nlm.nih.gov/6589244/	0	1	3
6	Diagnosis	183	2	1	1	1	95	30	https://pubmed.ncbi.nlm.nih.gov/6754765/	1	3	1	100	6	Fowler C et al. J Periodontol 1982;53:248–252.	1	3	1	78	8	https://www.ors.org/wp-content/uploads/2023/06/ORS-MSKI-RIG-ICM-Final.pdf	0	0	0
6	Diagnosis	184	2	0	1	1	90	35	https://pubmed.ncbi.nlm.nih.gov/1826526/	1	3	1	95	6	Fleiss JL et al. J Periodontal Res 1991;26:227–234.	1	3	1	75	7	https://pubmed.ncbi.nlm.nih.gov/1826526/	0	1	3
6	Diagnosis	185	2	1	1	1	65	55	https://pubmed.ncbi.nlm.nih.gov/6953228/; https://pocketdentistry.com/11-radiographic-analysis-of-periodontal-and-endodontic-lesions/	1	3	0	100	6	Ortman LF et al. J Periodontol 1982;53:111–118.	1	3	1	88	5	https://pubmed.ncbi.nlm.nih.gov/6953228/	0	1	3
6	Diagnosis	186	2	1	1	1	50	60	Unverified within 60s; closest: https://pubmed.ncbi.nlm.nih.gov/2262585/; https://spindlerperio.net/protected/lit/LR23.html			0	100	7	Papapanou PN, Wennström JL. J Clin Periodontol 1991;18:317–322.	1	3	0	85	6	https://pubmed.ncbi.nlm.nih.gov/2066446/	0	1	3
6	Diagnosis	187	2	0	0	1	70	50	https://onlinelibrary.wiley.com/doi/abs/10.1111/cid.13231; https://pubmed.ncbi.nlm.nih.gov/37337110/	0	0	0	95	8	Fan Y et al. J Clin Periodontol 2023;50:824–834.	0	0	0	90	4	https://pubmed.ncbi.nlm.nih.gov/?term=Fan+Y+et%E2%80%AFal.+J+Clin+Periodontol+2023%3B50%3A824%E2%80%93834.	0	0	0
7	Treatment Planning and Prognosis	188	2	1	0	1	85	40	https://pubmed.ncbi.nlm.nih.gov/7014822/; https://deepblue.lib.umich.edu/bitstream/handle/2027.42/141524/jper0119.pdf	1	3	0	90	8	Waerhaug J. J Clin Periodontol 1978;5:240–249.	0	0	1	82	3	https://pubmed.ncbi.nlm.nih.gov/288899/	0	0	1
7	Treatment Planning and Prognosis	189	2	1	1	1	90	35	https://pubmed.ncbi.nlm.nih.gov/9118268/	1	3	1	95	8	Cobb CM. J Clin Periodontol 1996;23:291–305.	0	0	1	87	3	https://pubmed.ncbi.nlm.nih.gov/12010523/	0	1	3
7	Treatment Planning and Prognosis	190	2	1	1	1	90	45	https://pubmed.ncbi.nlm.nih.gov/31994207/	1	3	1	100	5	Teughels W et al. J Clin Periodontol 2020;47:257–281.	1	3	1	93	2	https://pubmed.ncbi.nlm.nih.gov/31994207/	0	1	3
7	Treatment Planning and Prognosis	191	1	0	0	1	95	30	https://pubmed.ncbi.nlm.nih.gov/6764782/; https://pmc.ncbi.nlm.nih.gov/articles/PMC4635440/	1	3	0	95	6	Claffey N et al. J Clin Periodontol 1990;17:109–114.	1	3	1	88	18	https://pubmed.ncbi.nlm.nih.gov/2406292/	0	0	1
7	Treatment Planning and Prognosis	192	1	1	1	1	90	30	https://pubmed.ncbi.nlm.nih.gov/16579710/	1	3	1	100	7	Esposito M et al. Cochrane Database Syst Rev 2009;(4):CD004587.	1	3	1	85	12	https://pubmed.ncbi.nlm.nih.gov/16579710/	0	1	3
7	Treatment Planning and Prognosis	193	2	1	1	0	25	60	Unverified within 60s			0	100	6	Cairo F et al. J Clin Periodontol 2023;50:551–563.	1	3	1	92	15	https://pubmed.ncbi.nlm.nih.gov/36644804/	0	1	3
7	Treatment Planning and Prognosis	194	2	1	0	0	25	60	Unverified within 60s			1	100	6	García-Caballero L et al. J Periodontol 2023;94:1495–1504.	1	3	1	95	8	https://pubmed.ncbi.nlm.nih.gov/41147360/	0	1	3
7	Treatment Planning and Prognosis	195	3	0	0	0	25	60	Unverified within 60s			1	100	6	Burkhardt R, Lang NP. J Clin Periodontol 2005;32:509–520.	1	3	0	95	8	https://pubmed.ncbi.nlm.nih.gov/24641005/	0	1	3
7	Treatment Planning and Prognosis	196	2	1	1	1	80	45	https://spindlerperio.net/protected/lit/LR52.html; https://www.scribd.com/document/773346880/1986-Ochsenbein	0	0	1	95	8	Ochsenbein C. Int J Periodontics Restorative Dent 1986;6(4):8–27.	1	3	1	92	18	Ochsenbein C. A primer for osseous surgery. Int J Periodontics Restorative Dent. 1986;6(1):8-47. PMID: 3457776.	0	1	3
7	Treatment Planning and Prognosis	197	1	1	1	1	85	35	https://pmc.ncbi.nlm.nih.gov/articles/PMC3819821/; https://journals.lww.com/ijdr/fulltext/2011/22060/osteotome_sinus_floor_elevation_without_bone.8.aspx	0	0	1	100	7	Summers RB. Compend Contin Educ Dent 1994;15:698–708.	0	0	1	88	12	https://pubmed.ncbi.nlm.nih.gov/7994726/	0	1	3
7	Treatment Planning and Prognosis	198	2	0	0	0	70	45	https://pubmed.ncbi.nlm.nih.gov/37186090/; https://onlinelibrary.wiley.com/doi/10.1111/jcpe.13820	1	3	1	100	7	Imber JC et al. 2023.	1	0	1	95	8	https://pubmed.ncbi.nlm.nih.gov/37186090/	0	1	3
7	Treatment Planning and Prognosis	199	2	1	1	1	30	60	Unverified within 60s;			1	100	7	Carra MC et al. J Clin Periodontol 2023;50:1621–1631.	1	3	0	90	10	https://pubmed.ncbi.nlm.nih.gov/36807599/	0	1	3
7	Treatment Planning and Prognosis	200	2	1	1	1	25	60	https://pubmed.ncbi.nlm.nih.gov/37294882/; https://pubmed.ncbi.nlm.nih.gov/32160716/			1	100	6	Slot W et al. J Clin Periodontol 2023;50:1517–1527.	1	3	1	93	6	https://pubmed.ncbi.nlm.nih.gov/?term=Slot+W+et+al.+J+Clin+Periodontol+2023%3B50%3A1517%E2%80%931527.	0	0	0
7	Treatment Planning and Prognosis	201	2	1	1	0	78	42	https://pubmed.ncbi.nlm.nih.gov/21062256/; https://pubmed.ncbi.nlm.nih.gov/16981899/	0	2	0	95	19	Miyamoto T et al. J Periodontol 2010;81:1070–1079.	1	3	1	89	9	https://pubmed.ncbi.nlm.nih.gov/21556378/	0	1	3
7	Treatment Planning and Prognosis	202	2	0	1	1	65	38	https://pubmed.ncbi.nlm.nih.gov/9543191/	1	3	1	100	6	Carnevale G et al. J Clin Periodontol 1998;25:124–130.	1	3	0	85	5	https://pubmed.ncbi.nlm.nih.goh/	0	0	0
7	Treatment Planning and Prognosis	203	2	1	1	1	85	36	https://pubmed.ncbi.nlm.nih.gov/22348698/	1	3	1	100	10	McGuire MK et al. J Periodontol 2012;83:1336–1346.	1	3	1	92	4	https://pubmed.ncbi.nlm.nih.gov/22348698/	0	1	3
7	Treatment Planning and Prognosis	204	1	1	1	0	74	40	https://pubmed.ncbi.nlm.nih.gov/3458332/	0	0	0	100	8	Löe H et al. J Clin Periodontol 1986;13:431–445.	1	3	0	94	3	https://pubmed.ncbi.nlm.nih.gov/3487557/	0	1	3
7	Treatment Planning and Prognosis	205	2	1	1	1	70	55	https://pubmed.ncbi.nlm.nih.gov/21481129/	0	0	1	100	8	Cortellini P et al. J Clin Periodontol 2011;38:915–923.	1	3	1	96	3	https://pmc.ncbi.nlm.nih.gov/articles/PMC4055067/	0	1	3
7	Treatment Planning and Prognosis	206	2	1	1	1	80	30	https://pubmed.ncbi.nlm.nih.gov/24706600/	0	0	1	100	7	Srinivasan M et al. Clin Oral Implants Res 2014;25:539–546.	1	3	1	100	20	https://pubmed.ncbi.nlm.nih.gov/23413956/	0	1	3
7	Treatment Planning and Prognosis	207	2	0	0	1	80	34	https://pubmed.ncbi.nlm.nih.gov/2592562/	0	2	1	100	7	Hellden LB, Stegers-Jörgen P. J Clin Periodontol 1989;16:220–224.	1	3	1	100	25	https://pubmed.ncbi.nlm.nih.gov/2724031/	0	1	3
7	Treatment Planning and Prognosis	208	2	1	1	1	70	39	https://pubmed.ncbi.nlm.nih.gov/19207914/; https://pubmed.ncbi.nlm.nih.gov/15560863/	0	2	1	100	6	Sculean A et al. J Clin Periodontol 2006;33:285–292.	1	3	1	100	30	https://pubmed.ncbi.nlm.nih.gov/17076614/	0	1	3
7	Treatment Planning and Prognosis	209	2	1	1	1	75	45	https://pubmed.ncbi.nlm.nih.gov/24343581/; https://pubmed.ncbi.nlm.nih.gov/31758723/	0	0	1	100	6	Corrente G et al. J Clin Periodontol 2003;30:218–223.	1	3	1	100	20	https://pubmed.ncbi.nlm.nih.gov/14514223/	0	1	3
7	Treatment Planning and Prognosis	210	1	0	1	1	72	50	https://pubmed.ncbi.nlm.nih.gov/13921293/; https://pubmed.ncbi.nlm.nih.gov/8046205/	0	0	1	95	5	Gargiulo AW et al. J Periodontol 1961;32:261–267.	0	0	1	100	35	https://pmc.ncbi.nlm.nih.gov/articles/PMC10434820/	0	1	3
7	Treatment Planning and Prognosis	211	2	1	1	1	80	28	https://pubmed.ncbi.nlm.nih.gov/35315/	0	0	1	100	5	Gutmann JL. J Endod 1978;4:391–396.	1	3	1	100	15	https://www.thieme-connect.com/products/ejournals/pdf/10.1055/s-0040-1708742.pdf	0	1	3
7	Treatment Planning and Prognosis	212	2	0	0	1	82	33	https://en.wikipedia.org/wiki/Altered_passive_eruption	1	3	1	100	6	Coslet JG et al. J Periodontol 1977;48:356–359.	0	0	0	100	25	https://pubmed.ncbi.nlm.nih.gov/271710/	0	1	3
7	Treatment Planning and Prognosis	213	2	1	1	0	70	46	https://pubmed.ncbi.nlm.nih.gov/6582747/	0	0	0	90	14	Shefter AB, McFall WT Jr. J Prosthet Dent 1984;52:567–572.	0	0	1	90	40	https://pubmed.ncbi.nlm.nih.gov/6588194/	0	1	3
7	Treatment Planning and Prognosis	214	2	0	1	1	55	52	Unverified			1	100	9	Harrel SK, Nunn ME. J Periodontol 2001;72:495–505.	1	3	1	100	30	https://tarzahn.de/Neue%20Faelle/Funktion3/jop.2001.72.4.pdf	0	1	3
8	Therapy	215	1	1	1	1	90	60	https://www.accessdata.fda.gov/drugsatfda_docs/label/2013/019028s022lbl.pdf	1	3	1	100	6	PERIDEX® (chlorhexidine) Prescribing Info, 2012.	0	2	1	100	20	https://www.accessdata.fda.gov/drugsatfda_docs/nda/2004/075006_ORIGINAL%20APPROVAL_PACKAGE.pdf	1	1	3
8	Therapy	216	1	1	1	1	95	22	https://pubmed.ncbi.nlm.nih.gov/2794095/; https://pubmed.ncbi.nlm.nih.gov/16922019/	1	3	1	100	7	Barkvoll P, Rølla G. J Clin Periodontol. 1989;16:593–595.	0	0	1	100	25	https://pubmed.ncbi.nlm.nih.gov/2794095/	0	1	3
8	Therapy	217	2	0	0	1	60	49	https://pubmed.ncbi.nlm.nih.gov/14296927/	1	3	0	100	6	Paraskevas S et al. J Clin Periodontol. 2007;34:140–147.	1	3	1	100	20	https://pubmed.ncbi.nlm.nih.gov/17539713/	0	1	3
8	Therapy	218	1	1	1	1	70	40	https://pubmed.ncbi.nlm.nih.gov/6971540/	0	1	1	100	6	Petersilka GJ et al. J Clin Periodontol. 2003;30:9–18.	0	0	1	100	25	https://pmc.ncbi.nlm.nih.gov/articles/PMC10032639/	0	1	3
8	Therapy	219	2	1	1	1	85	27	Unverified within 60s			0	90	9	Waerhaug J. J Periodontol. 1981;52:76–82.	1	3	1	100	15	https://pubmed.ncbi.nlm.nih.gov/6782227/	0	1	3
8	Therapy	220	3	0	1	1	35	60				1	95	8	Newman MG et al. Carranza’s Clinical Periodontology, 13e, Ch. 44.	0	1	0	100	20	https://www.todaysrdh.com/brushing-up-a-refresher-on-different-toothbrushing-methods/	0	1	3
8	Therapy	221	2	1	0	1	90	26	https://pubmed.ncbi.nlm.nih.gov/7047434/	1	3	1	95	8	Stambaugh RV et al. J Periodontol. 1981;52:257–263.	0	0	1	90	60
8	Therapy	222	2	1	1	1	90	28	https://onlinelibrary.wiley.com/doi/10.1111/j.1600-051X.1984.tb01322.x	1	3	1	90	9	Magnusson I et al. J Clin Periodontol. 1984;11:193–207.	0	0	1	100	20	https://pdch.in/wp-content/uploads/2024/01/Furcation.docx.pdf	0	1	3
8	Therapy	223	2	0	1	0	35	60	Unverified within 60s			1	90	10	Matia JI et al. J Periodontol. 1986;57:97–101.	0	0	1	100	25	https://pubmed.ncbi.nlm.nih.gov/3542872/	0	1	3
8	Therapy	224	2	0	1	0	35	60	Unverified within 60s			1	90	9	Caffesse RG et al. J Clin Periodontol. 1986;13:189–193.	1	3	1	100	15	https://pubmed.ncbi.nlm.nih.gov/3517073/	0	1	3
8	Therapy	225	1	1	1	1	98	18	https://www.accessdata.fda.gov/drugsatfda_docs/label/2017/050781s020lbl.pdf	1	3	0	100	7	Arestin® (minocycline) PI, OraPharma, 2010.	1	3	1	100	10	https://bauschhealth.ca/wp-content/uploads/2024/08/Arestin-PM-E-2024-08-15.pdf	1	1	3
8	Therapy	226	2	0	1	1	35	60	Unverified within 60s			1	90	14	Linares A et al. J Periodontol. 2023;94:1665–1681.	1	3	1	100	15	https://pubmed.ncbi.nlm.nih.gov/37143407/	0	1	3
8	Therapy	227	1	1	1	1	85	32	https://jada.ada.org/article/S0002-8177(15)00300-2/fulltext	0	0	1	95	12	Smiley CJ et al. J Am Dent Assoc. 2015;146:610–622.	1	3	1	100	20	https://pubmed.ncbi.nlm.nih.gov/26113099/	0	1	3
8	Therapy	228	1	0	1	1	80	34	https://www.hopkinsguides.com/hopkins/view/Johns_Hopkins_ABX_Guide/540236/all/Periodontitis	0	0	1	90	11	Herrera D, Sanz M. J Clin Periodontol. 2008;35(S8):92–107.	1	3	1	95	35	https://dental.buffalo.edu/content/dam/dental/Pictures/Education/Continuing%20Education/Documents/Antibiotics%20for%20Perio%20DCNA.pdf	0	1	3
8	Therapy	229	2	0	1	1	35	60	Unverified within 60s			1	100	8	Blanco J et al. J Clin Periodontol. 2022;49:295–305.	1	3	1	100	10	https://pubmed.ncbi.nlm.nih.gov/34713471/	0	1	3
8	Therapy	230	2	0	0	0	35	60	Unverified within 60s			0	95	10	Machtei EE et al. J Periodontol. 1994;65:102–106.	1	3	1	100	15	https://www.semanticscholar.org/paper/The-effect-of-post-surgical-flap-placement-on-depth-Machtei-Ben-Yehouda/4a15e63b8530504a1235f528f1b30cca0c93b351	0	1	3
8	Therapy	231	2	0	0	0	35	60	Unverified within 60s			1	90	9	Wood DL et al. J Periodontol. 1972;43:141–144.	0	0	0	100	20	https://www.semanticscholar.org/paper/The-effect-of-post-surgical-flap-placement-on-depth-Machtei-Ben-Yehouda/4a15e63b8530504a1235f528f1b30cca0c93b351	0	1	3
8	Therapy	232	1	1	1	1	35	60	Unverified within 60s	1	3	1	95	7	Lindhe J et al. Clinical Periodontology & Implant Dentistry, 6e, Wound Healing Ch.	0	1	1	100	15	https://pubmed.ncbi.nlm.nih.gov/21118288/	0	1	3
8	Therapy	233	2	1	1	1	35	60	Unverified within 60s	1	3	1	95	12	Powell CA et al. J Periodontol. 2005;76:329–333.	1	3	1	100	10	https://pubmed.ncbi.nlm.nih.gov/15857064/	0	1	3
8	Therapy	234	2	0	1	1	35	60	Unverified within 60s			1	100	15	Stetler KJ, Bissada NF. J Periodontol. 1987;58:696–700.	1	3	0	100	15	https://pmc.ncbi.nlm.nih.gov/articles/PMC9610387/	0	1	3
8	Therapy	235	2	1	1	0	95	22	https://pubmed.ncbi.nlm.nih.gov/9084301/	1	3	0	95	14	Reiser GM et al. Int J Periodontics Restorative Dent. 1996;16:130–137.	1	3	1	95	25	https://www.scribd.com/document/851966447/Gary-Reiser-Anatomic-considertions-for-surgeon	0	1	3
8	Therapy	236	2	1	1	1	90	24	https://pubmed.ncbi.nlm.nih.gov/10807120/	1	3	1	100	9	Caffesse RG et al. J Periodontol. 2000;71:568–578.	1	3	1	100	10	https://pubmed.ncbi.nlm.nih.gov/10807120/	0	1	3
8	Therapy	237	2	0	1	1	35	60	Unverified within 60s			1	70	60	Langer B, Langer L. Int J Periodontics Restorative Dent. 1985;5:8–28.			1	90	25	https://pubmed.ncbi.nlm.nih.gov/3866056/	0	1	3
8	Therapy	238	2	0	1	0	35	60	Unverified within 60s			0	85	11	Harris RJ. J Periodontol. 1997;68:762–770.	0	0	1	100	10	https://pubmed.ncbi.nlm.nih.gov/9379335/	0	1	3
8	Therapy	239	2	0	0	0	85	27	https://pubmed.ncbi.nlm.nih.gov/5240496/	1	3	0	90	10	Sullivan HC, Atkins JH. J Periodontol. 1968;39:152–160.	0	0	0	100	5	https://decisionsindentistry.com/article/healing-progression-of-the-free-gingival-graft/	0	1	3
8	Therapy	240	2	1	1	1	90	25	https://pubmed.ncbi.nlm.nih.gov/15898931/	1	3	1	95	12	Pini‑Prato G et al. J Periodontol. 2005;76:1956–1969.	0	0	0	100	10	https://www.academia.edu/17105725/Coronally_Advanced_Flap_The_Post_Surgical_Position_of_the_Gingival_Margin_Is_an_Important_Factor_for_Achieving_Complete_Root_Coverage	0	1	3
8	Therapy	241	2	1	1	1	75	60	Unverified within 60s			1	95	16	Chambrone L et al. J Periodontol. 2015;86(2 Suppl):S52–S66.	0	0	1	100	15	https://aap.onlinelibrary.wiley.com/doi/10.1902/jop.2015.130674	0	1	3
8	Therapy	242	2	1	1	1	67	60	Unverified within 60s			1	96	15	Agudio G et al. J Clin Periodontol. 2016;43:98–109.	1	3	1	100	10	https://pubmed.ncbi.nlm.nih.gov/27523520/	0	1	3
8	Therapy	243	2	0	1	0	87	60	Unverified within 60s			1	100	9	Pini‑Prato G. J Periodontol. 2010;81:830–837.	1	3	0	100	10	https://pubmed.ncbi.nlm.nih.gov/20450362/	0	1	3
8	Therapy	244	2	0	1	1	80	60	Unverified within 60s			1	100	12	Brägger U et al. J Clin Periodontol. 1992;19:455–463.	1	3	1	100	8	https://pubmed.ncbi.nlm.nih.gov/1732311/	0	1	3
8	Therapy	245	2	1	1	1	70	60	Unverified within 60s			1	100	8	Kaldahl WB et al. J Periodontol. 1996;67:93–102.	1	3	1	100	15	https://pubmed.ncbi.nlm.nih.gov/8667129/	0	1	3
8	Therapy	246	2	1	1	1	55	60	Unverified within 60s			1	95	30	Tibbetts LS et al. J Periodontol. 1976;47:511–516.	1	3	0	100	15	https://pocketdentistry.com/periodontal-osseous-resective-surgery/	0	1	3
8	Therapy	247	2	1	1	1	60	60	Unverified within 60s			0	95	16	Selipsky H. J Periodontol. 1976;47:603–608.			0	95	10	https://www.semanticscholar.org/paper/Osseous-surgery--how-much-need-we-compromise-Selipsky/06b340065af22afb9134427fcf406585c02ef296	0	1	3
8	Therapy	248	1	1	1	1	67	60	Unverified within 60s			1	95	11	Newman MG et al. Carranza’s, 13e, Osseous Surgery Ch.	0	1	1	10	8	https://www.ncbi.nlm.nih.gov/books/NBK599507/	1	1	3
8	Therapy	249	1	0	1	1	77	60	Unverified within 60s			1	95	12	Cortellini P, Tonetti MS. J Clin Periodontol. 2007;34:262–268.	0	0	1	100	40	https://pubmed.ncbi.nlm.nih.gov/10815597/	0	1	3
8	Therapy	250	2	1	1	1	88	60	Unverified within 60s			1	95	14	Tonetti MS et al. J Clin Periodontol. 1993;20:411–417.	0	0	1	100	35	https://www.iosrjournals.org/iosr-jdms/papers/Vol17-issue12/Version-6/H1712064461.pdf	0	0	1
8	Therapy	251	2	0	1	1	80	60	Unverified within 60s			1	95	11	Schwartz Z et al. J Periodontol. 1998;69:470–478.	0	0	1	100	25	https://pubmed.ncbi.nlm.nih.gov/9609378/	0	1	3
8	Therapy	252	2	1	1	1	80	60	Unverified within 60s			1	100	10	Nevins M et al. J Periodontol. 2013;84:456–464.	1	3	1	100	35	https://pubmed.ncbi.nlm.nih.gov/22612364/	0	1	3
8	Therapy	253	2	0	0	0	70	34	context: https://onlinelibrary.wiley.com/doi/10.1111/clr.14127; https://pmc.ncbi.nlm.nih.gov/articles/PMC11300508/	1	3	1	95	13	Bowers GM et al. J Periodontol. 1989;60:683–693.	0	0	0	100	15	https://pubmed.ncbi.nlm.nih.gov/2614632/	0	1	3
8	Therapy	254	2	0	1	0	72	43	Evian CI et al. J Periodontol. 1982;53:180–183.	1	3	0	100	16	Evian CI et al. J Periodontol. 1982;53:180–183.	1	3	1	100	10	https://pubmed.ncbi.nlm.nih.gov/6950085/	0	1	3
8	Therapy	255	2	1	1	1	60	40	Cortellini P, Tonetti MS. J Periodontol. 2001;72:1502–1509.	0	2	1	100	15	Cortellini P, Tonetti MS. J Periodontol. 2001;72:1502–1509.	1	3	1	100	8	https://www.tangramodis.it/upload_pdf/2001%20Tooth%20vitality%20&%20GTR.pdf	0	1	3
8	Therapy	256	3	0	1	0	70	60	Unverified within 60s			1	95	14	Cortellini P, Tonetti MS. J Clin Periodontol. 1994;21:200–206.			0	95	30
8	Therapy	257	2	1	1	1	70	60	Unverified within 60s			1	100	12	Bower RC. J Periodontol. 1979;50:366–374.	0	0	1	100	10	file:///Users/dhaimadep25/Downloads/jper0366-1.pdf	0	1	3
8	Therapy	258	2	0	1	1	70	60	Unverified within 60s			0	95	18	Tonetti MS et al. J Clin Periodontol. 2017;44:613–621.	0	0	1	100	8	https://onlinelibrary.wiley.com/doi/abs/10.1111/jcpe.12789	0	1	3
8	Therapy	259	2	0	1	1	89	60	Unverified within 60s			0	90	16	Salvi GE et al. J Clin Periodontol. 2014;41:792–801.	0	0	1	100	12	https://www.efp.org/fileadmin/uploads/efp/Documents/JCP_Digest/JCPD7series14_Risk_701-707.pdf	0	1	3
8	Therapy	260	2	0	1	1	70	60	Unverified within 60s			0	95	13	Costa FO et al. J Clin Periodontol. 2014;41:443–450.	0	0	1	90	15	https://pubmed.ncbi.nlm.nih.gov/23647520/	0	1	3
8	Therapy	261	2	1	1	1	80	40	Chambrone L et al. J Clin Periodontol. 2010;37:675–692.	1	3	0	95	14	Chambrone L et al. J Clin Periodontol. 2010;37:675–692.	1	3	1	100	8	https://www.scielo.br/j/csp/a/7BCtmQw7HfbDGwdZWVWNCLy/?format=html&lang=en	0	1	3
8	Therapy	262	2	0	0	0	80	45	Axelsson P et al. J Clin Periodontol. 2004;31:749–757.	1	3	0	95	15	Axelsson P et al. J Clin Periodontol. 2004;31:749–757.	1	3	1	100	5	https://pubmed.ncbi.nlm.nih.gov/15312097/	0	1	3
8	Therapy	263	2	0	0	0	87	23	Evian CI et al. J Periodontol. 1982;53:180–183.	0	0	1	100	12	Leone M et al. Clin Oral Implants Res. 2023;34:1212–1223.	1	3	1	100	30	https://pubmed.ncbi.nlm.nih.gov/37436695/	0	1	3
8	Therapy	264	2	1	1	1	80	60	Unverified within 60s			1	100	13	Araujo MG, Lindhe J. Clin Oral Implants Res. 2005;16:176–182.	1	3	1	95	15
8	Therapy	265	2	1	1	1	89	60	Unverified within 60s			1	95	11	Hämmerle CHF et al. Clin Oral Implants Res. 2004;15(Suppl B):146–165.	0	0	1	90	45	https://pubmed.ncbi.nlm.nih.gov/15635943/	0	1	3
8	Therapy	266	2	1	1	1	90	60	Unverified within 60s			1	100	14	Esposito M et al. Cochrane Database Syst Rev. 2014;CD003815.	1	3	1	55	60
8	Therapy	267	2	0	1	1	90	60	Unverified within 60s			1	100	10	Trimmel B et al. Clin Oral Implants Res. 2021;32:1358–1372.	1	3	1	95	45	Trimmel B, et al. Clin Oral Implants Res. 2021. DOI: 10.1111/clr.13690. PMID: PMC8247032	0	1	3
8	Therapy	268	2	1	1	1	67	60	Unverified within 60s			1	100	10	Suárez‑López Del Amo F et al. J Periodontol. 2022;93:999–1018.	1	3	1	85	20	Suárez-López Del Amo F, et al. J Periodontol. 2022. DOI: 10.1002/JPER.22-0069. PMID: 35841608	0	1	3
8	Therapy	269	2	1	1	1	77	60	Unverified within 60s			1	100	12	Farina R et al. J Clin Periodontol. 2018;45:1098–1109.	1	3	1	92	45	Farina R, et al. J Clin Periodontol. 2018. DOI: 10.1111/jcpe.12985. PMID: 29992594	0	1	3
8	Therapy	270	2	1	1	1	78	60	Unverified within 60s			1	95	11	Monje A et al. J Periodontol. 2023;94:1462–1477.	1	3	1	90	55	Monje A, et al. Clin Oral Implants Res. 2023. DOI: 10.1111/clr.14029. PMID: 36626118	0	1	3
8	Therapy	271	2	1	1	1	80	60	Unverified within 60s			1	100	14	Jung RE et al. Clin Oral Implants Res. 2022;33:1213–1224.	1	3	1	94	50	Jung RE, et al. Clin Oral Implants Res. 2022. DOI: 10.1111/clr.13889. PMC: 9305166	0	1	3
8	Therapy	272	1	1	1	1	98	60	Unverified within 60s			1	95	11	Davies JE. Periodontol 2000. 2003;33:13–39.	1	3	1	95	12	General Implant Literature. Pocket Dentistry / PMC3051116	1	1	3
8	Therapy	273	2	0	1	1	35	60	Unverified within 60s			1	100	8	Monje A et al. J Dent Res. 2017;96:409–416.	1	3	1	98	8	Monje A, et al. J Clin Periodontol. 2017. PMID: 28346753	0	1	3
8	Therapy	274	2	0	1	1	35	60	Unverified within 60s			1	100	8	Berglundh T et al. Clin Oral Implants Res. 2007;18:509–515.	1	3	1	100	6	Berglundh T, et al. J Clin Periodontol. 2007. PMID: 17224016	0	1	3
8	Therapy	275	2	0	1	1	35	60	Unverified within 60s			1	100	9	Wittneben JG et al. Clin Oral Implants Res. 2014;25:132–142.	0	0	1	88	10	Wittneben JG, et al. Int J Oral Maxillofac Implants. 2014. PMID: 24660192	0	1	3
8	Therapy	276	2	1	1	1	35	60	Unverified within 60s			1	100	9	Wittneben JG et al. Clin Oral Implants Res. 2017;28:103–109.	1	3	1	92	11	Wittneben JG, et al. J Dent Res. 2017. PMID: 27927884	0	1	3
8	Therapy	277	2	1	1	1	35	60	Unverified within 60s			1	100	6	Pjetursson BE et al. Clin Oral Implants Res. 2021;32:331–350.	1	3	1	96	13	Pjetursson BE, et al. Clin Oral Implants Res. 2021. PMID: 34642991	0	1	3
8	Therapy	278	2	1	1	1	92	22	https://radiopaedia.org/articles/stafne-bone-cavity	0	0	1	100	10	Suárez‑López Del Amo F et al. J Periodontol. 2018;89:131–147.	1	3	1	98	8	Suárez-López Del Amo F, et al. Clin Oral Implants Res. 2018. DOI: 10.1111/clr.13372. PMID: 30280418	0	1	3
8	Therapy	279	2	1	1	1	95	20	https://pubmed.ncbi.nlm.nih.gov/35103329/; https://pmc.ncbi.nlm.nih.gov/articles/PMC9305548/	1	3	1	100	7	Sailer I et al. Clin Oral Implants Res. 2022;33:89–124.	0	0	1	100	6	Sailer I, et al. Periodontol 2000. 2022. DOI: 10.1111/prd.12416. PMID: 35103329	0	1	3
8	Therapy	280	2	1	1	1	0	60	https://pubmed.ncbi.nlm.nih.gov/22111654/; https://onlinelibrary.wiley.com/doi/10.1111/j.1600-051X.2011.01819.x	1	3	1	100	9	Costa FO et al. J Clin Periodontol. 2012;39:173–181.	0	0	1	100	7	Costa FO, et al. J Clin Periodontol. 2012. DOI: 10.1111/j.1600-051X.2011.01819.x. PMID: 22111654	0	1	3
8	Therapy	281	3	1	1	1	90	25	Unverified — EKG strip not provided.			1	100	8	AHA. 2020 ACLS Guidelines: Adult Cardiac Arrest Algorithm.	1	3	0	98	15	https://pmc.ncbi.nlm.nih.gov/articles/PMC8691303/	1	1	3
8	Therapy	282	1	1	1	1	92	26	https://www.dentalcare.com/en-us/ce-courses/ce516/syncope; https://www.dental.theclinics.com/article/S0011-8532%2823%2900041-1/fulltext	0	1	1	95	10	Tintinalli JE. Emergency Medicine, 9e, Ch. 22.	1	2	1	85	12	https://www.osmosis.org/answers/trendelenburg-position	2	1	3
8	Therapy	283	1	0	0	0	90	22	https://cpr.heart.org/en/resuscitation-science/first-aid-guidelines/first-aid; https://www.heart.org/en/health-topics/heart-attack/treatment-of-a-heart-attack/aspirin-and-heart-disease	0	0	0	100	6	AHA/ACC. 2021 Chest Pain Guideline (Circulation 2021;144:e368–e454).	1	3	0	100	8	https://www.uspharmacist.com/article/the-pharmacists-guide-to-acute-coronary-syndrome	1	1	3
8	Therapy	284	2	1	1	1	88	28	https://pubmed.ncbi.nlm.nih.gov/30362137/; https://onlinelibrary.wiley.com/doi/abs/10.1111/jcpe.13026	1	3	1	100	9	Ravidà A et al. J Periodontol. 2019;90:1183–1191.	1	3	1	100	6	Ravida A, et al. Clin Oral Implants Res. 2019. PMID: 30362137	0	1	3
8	Therapy	285	2	0	0	0	90	24	https://onlinelibrary.wiley.com/doi/10.1111/prd.12440; https://www.jmc.gov.jo/sites/default/files/2023-08/Periodontology%202000%20-%202022%20-%20Romandini%20-%20Minimal%20invasiveness%20at%20dental%20implant%20placement%20%20A%20systematic%20review%20with-compressed.pdf	0	0	1	100	10	Elbrashy A et al. Clin Oral Investig. 2022;26:5173–5184.	1	3	0	100	7	Elbrashy MA, et al. Clin Implant Dent Relat Res. 2022. PMID: 35353941	0	1	3
8	Therapy	286	2	1	1	4						1	100	10	Romandini M et al. J Clin Periodontol. 2023;50:120–141.	1	3	1	100	10	Romandini M, et al. Periodontol 2000. 2023. DOI: 10.1111/prd.12440. PMID: 35906928	0	1	3
8	Therapy	287	2	0	1	0	90	22	https://pubmed.ncbi.nlm.nih.gov/36843361/; https://onlinelibrary.wiley.com/doi/abs/10.1111/jcpe.13795	1	3	0	100	9	Pitman B et al. J Clin Periodontol. 2023;50:1008–1020.	1	3	1	100	8	Pitman J, et al. J Clin Periodontol. 2023. DOI: 10.1111/jcpe.13795. PMID: 36843361	0	1	3
8	Therapy	288	2	1	1	1	90	30	https://pubmed.ncbi.nlm.nih.gov/35713248/; https://onlinelibrary.wiley.com/doi/abs/10.1111/jcpe.13680	1	3	1	100	8	van Ravensteijn J et al. J Clin Periodontol. 2022;49:145–163.	1	3	1	100	7	Van Ravensteijn JMA, et al. J Clin Periodontol. 2022. PMID: 35713248. PMC: 9795982	0	1	3
8	Therapy	289	2	0	0	0	85	24	https://pmc.ncbi.nlm.nih.gov/articles/PMC10091815/; https://aap.onlinelibrary.wiley.com/doi/abs/10.1002/JPER.22-0120	0	0	1	90	12	AAP Best Evidence Consensus. J Periodontol. 2022;93:1019–1041.	1	3	0	95	12	AAP Best Evidence Consensus. J Periodontol. 2022. PMID: 36279121	0	1	3
8	Therapy	290	2	0	0	1	88	26	https://pubmed.ncbi.nlm.nih.gov/36279407/; https://deepblue.lib.umich.edu/handle/2027.42/175460?show=full	1	3	1	95	15	AAP Best Evidence Consensus. J Periodontol. 2022;93:999–1018.	1	3	0	100	8	AAP Best Evidence Consensus. J Periodontol. 2022. PMID: 36279407	0	1	3
8	Therapy	291	2	0	1	0	90	18	https://pubmed.ncbi.nlm.nih.gov/36399349/; https://salugraftdental.com/wp-content/uploads/2024/08/Monje-Alberto-et-al._Significance-Barrier-Membrane_2022.pdf	1	3	1	100	11	Monje A et al. Clin Oral Implants Res. 2022;33:1153–1164.	1	3	1	100	6	Monje A, et al. J Periodontol. 2022. PMID: 36399349	0	1	3
9	Oral Pathology, Oral Medicine	292	1	1	1	1	90	18	https://dermnetnz.org/topics/verruciform-xanthoma	0	2	1	100	8	Neville BW et al. Oral & Maxillofacial Pathology, 4e, Ch. 12 (HPV lesions).	0	1	1	100	10	https://pmc.ncbi.nlm.nih.gov/articles/PMC6405798/	0	1	3
9	Oral Pathology, Oral Medicine	293	1	1	1	1	95	20	https://www.ncbi.nlm.nih.gov/books/NBK560828/	0	0	1	100	6	Neville BW et al., 4e, Ch. 12.	1	3	1	100	7	https://pmc.ncbi.nlm.nih.gov/articles/PMC4091702/	0	1	3
9	Oral Pathology, Oral Medicine	294	1	1	1	1	92	20	https://dermnetnz.org/topics/mucous-membrane-pemphigoid	1	3	1	100	7	Neville BW et al., 4e, Ch. 10.	0	0	1	100	9	Oral Pathology Reference. NCBI / Phttps://pmc.ncbi.nlm.nih.gov/articles/PMC4439745/MC References	1	1	3
9	Oral Pathology, Oral Medicine	295	1	1	1	1	92	22	https://dermnetnz.org/topics/direct-immunofluorescence	1	3	1	100	7	Neville BW et al., 4e, Ch. 7.	1	3	1	100	12	Oral Pathology / DIF Reference. PMC11057232	0	1	3
9	Oral Pathology, Oral Medicine	296	1	1	1	1	92	18	https://dermnetnz.org/topics/mucous-membrane-pemphigoid	1	3	1	100	8	Neville BW et al., 4e, Ch. 7.	0	1	1	100	8	Pemphigus Biopsy Guidelines. PMC10823781	0	1	3
9	Oral Pathology, Oral Medicine	297	1	1	1	1	90	18	https://dermnetnz.org/topics/erythema-multiforme	1	3	1	95	7	Neville BW et al., 4e, Ch. 7.	1	3	1	100	6	https://pmc.ncbi.nlm.nih.gov/articles/PMC11057232/	0	1	3
9	Oral Pathology, Oral Medicine	298	1	1	1	1	98	12	https://www.cdc.gov/kshv/	0	0	1	90	8	Neville BW et al., 4e, Ch. 10.	0	0	1	100	5	Aurelian L, et al. HSV & Erythema Multiforme. PMC3276871	0	1	3
9	Oral Pathology, Oral Medicine	299	1	1	1	1	92	20	https://www.pathologyoutlines.com/topic/oralcavitygiantcellfibroma.html	0	1	1	100	6	CDC. Kaposi Sarcoma – Causes & Risk (updated 2023).	1	3	1	100	4	https://en.wikipedia.org/wiki/Kaposi's_sarcoma-associated_herpesvirus	2	1	3
9	Oral Pathology, Oral Medicine	300	1	1	1	1	92	18	https://www.pathologyoutlines.com/topic/softtissuepyogenicgranuloma.html	0	1	1	95	7	Neville BW et al., 4e, Ch. 12.	1	1	1	100	7	Giant Cell Fibroma Histology Reference. PMC3519210	0	1	3
9	Oral Pathology, Oral Medicine	301	1	1	1	1	92	20	https://www.pathologyoutlines.com/topic/oralcavityperipheralossifyingfibroma.html	1	3	1	95	7	Neville BW et al., 4e, Ch. 12.	1	1	1	100	6	https://www.ncbi.nlm.nih.gov/books/NBK556077/	0	1	3
9	Oral Pathology, Oral Medicine	302	1	1	1	1	92	22	https://www.pathologyoutlines.com/topic/oralcavitymetastases.html	0	1	1	90	8	Neville BW et al., 4e, Ch. 12.	1	1	1	100	8	Peripheral Ossifying Fibroma Management. PMC11531663	0	1	3
9	Oral Pathology, Oral Medicine	303	1	0	1	1	98	12	https://www.cdc.gov/actinomycosis/index.html	0	0	1	95	7	Neville BW et al., 4e, Ch. 15.	0	0	1	100	9	Oral Soft Tissue Metastasis Reference. PMC4245411	0	1	3
9	Oral Pathology, Oral Medicine	304	1	1	1	1	95	25	https://www.ncbi.nlm.nih.gov/books/NBK482151/; https://www.cdc.gov/fungal/index.html	0	0	1	95	6	Neville BW et al., 4e, Ch. 8.	0	0	1	100	7	https://www.medicalnewstoday.com/articles/blastomycosis-vs-histoplasmosis	2	1	3
9	Oral Pathology, Oral Medicine	305	1	1	1	1	90	30	https://www.ncbi.nlm.nih.gov/books/NBK536929/	1	3	1	90	7	Neville BW et al., 4e, Ch. 8.	1	3	1	100	10	https://wjarr.com/sites/default/files/WJARR-2023-1792.pdf	1	1	3
9	Oral Pathology, Oral Medicine	306	1	1	1	1	85	35	https://www.ncbi.nlm.nih.gov/books/NBK526068/	1	3	1	95	8	Neville BW et al., 4e, Ch. 8.	0	1	1	100	8	https://www.ncbi.nlm.nih.gov/books/NBK526068/	0	1	3
9	Oral Pathology, Oral Medicine	307	1	0	1	1	85	40	https://www.rch.org.au/clinicalguide/guideline_index/HSV_Gingivostomatitis/; https://pmc.ncbi.nlm.nih.gov/articles/PMC4865337/	0	0	1	90	7	Neville BW et al., 4e, Ch. 8.	1	3	1	95	6	https://www.aafp.org/pubs/afp/issues/2010/1101/p1075.html	0	1	3
9	Oral Pathology, Oral Medicine	308	1	1	0	1	85	20	https://www.ncbi.nlm.nih.gov/books/NBK431049/; https://pmc.ncbi.nlm.nih.gov/articles/PMC6357904/	0	0	1	95	7	Burket’s Oral Medicine, 12e, Ch. 22 (Sjögren’s).	1	3	1	100	5	Sjögren's Syndrome & SLE. PMC6357904	0	1	3
9	Oral Pathology, Oral Medicine	309	2	0	1	1	95	25	https://pubmed.ncbi.nlm.nih.gov/35833531/; https://pmc.ncbi.nlm.nih.gov/articles/PMC9796896/	1	3	1	90	8	Lepperdinger G et al. Front Genet. 2022;13:824429.	0	0	0	100	9	Lepperdinger G, et al. PubMed. 2022. PMID: 35833531	0	1	3
9	Oral Pathology, Oral Medicine	310	1	1	0	4						1	95	7	Neville BW et al., 4e, Ch. 11.	1	3	1	100	10	Addison's Disease Oral Manifestations. PMC9497746	0	1	3
9	Oral Pathology, Oral Medicine	311	1	1	1	1	95	18	https://www.ncbi.nlm.nih.gov/books/NBK554534/	0	1	1	95	7	Neville BW et al., 4e, Ch. 11.	0	0	1	100	8	Hyperparathyroidism in Dentistry. PMC4911858	0	1	3
9	Oral Pathology, Oral Medicine	312	1	1	0	1	95	12	https://www.merckmanuals.com/home/liver-and-gallbladder-disorders/manifestations-of-liver-disease/jaundice	0	0	1	95	7	Neville BW et al., 4e, Ch. 8.	0	0	1	100	10	Minocycline-Induced Bone Discoloration. PubMed. PMID: 29748107	0	1	3
9	Oral Pathology, Oral Medicine	313	1	1	0	1	92	18				1	95	6	Neville BW et al., 4e, Ch. 11.	1	3	1	100	8	Jaundice Oral Manifestations. PMC6405798	0	1	3
9	Oral Pathology, Oral Medicine	314	1	1	1	1	90	20	https://dermnetnz.org/topics/orofacial-crohn-disease	1	3	1	95	9	Neville BW et al., 4e, Ch. 9.	0	0	1	100	6	Crohn's Disease Oral Manifestations. PMC4512596	0	1	3
9	Oral Pathology, Oral Medicine	315	1	1	0	1	95	14	https://www.ncbi.nlm.nih.gov/pmc/articles/PMC4839752/	0	0	1	95	8	Neville BW et al., 4e, Ch. 11.	1	3	1	95	9	Hematology & Oral Bleeding. CDHO Advisory / PMC10560999	2	1	3
9	Oral Pathology, Oral Medicine	316	1	1	0	1	95	14	https://radiopaedia.org/articles/langerhans-cell-histiocytosis	0	1	1	95	8	Neville BW et al., 4e, Ch. 11.	1	3	1	100	7	Langerhans Cell Histiocytosis. PMC6974994	0	1	3
9	Oral Pathology, Oral Medicine	317	1	0	0	0	95	14	https://radiopaedia.org/articles/multiple-myeloma	1	3	0	95	9	Neville BW et al., 4e, Ch. 11.	1	3	0	100	10	Multiple Myeloma Bone Lesions. PMC5822537 / Radiopaedia	0	1	3
9	Oral Pathology, Oral Medicine	318	1	1	0	4						1	95	8	Neville BW et al., 4e, Ch. 16.	1	3	0	95	12	Hypercementosis Radiographic Features. PMC4248133 / RDH Magazine	0	1	3
9	Oral Pathology, Oral Medicine	319	1	1	0	0	90	16				0	95	9	Neville BW et al., 4e, Ch. 16.	1	3	0	70	60
9	Oral Pathology, Oral Medicine	320	1	1	0	1	95	14	https://www.nhs.uk/conditions/pagets-disease-of-bone/	0	0	1	90	8	Neville BW et al., 4e, Ch. 11.	0	1	1	100	5	https://www.nhs.uk/conditions/pagets-disease-bone/symptoms/	0	1	3
9	Oral Pathology, Oral Medicine	321	1	1	1	1	95	14	https://radiopaedia.org/articles/langerhans-cell-histiocytosis	0	1	1	95	9	WHO Classification of Head & Neck Tumours, 4e (2017), Odontogenic cysts.	1	3	1	100	6	https://pmc.ncbi.nlm.nih.gov/articles/PMC6051675/	0	1	3
9	Oral Pathology, Oral Medicine	322	1	1	0	0	92	18	https://radiopaedia.org/articles/ameloblastoma	1	3	1	95	8	Neville BW et al., 4e, Ch. 16.	1	3	1	100	4	https://codental.uobaghdad.edu.iq/wp-content/uploads/sites/14/2023/01/INTRODUCTION.docx-safa-Rasha-Jameel.pdf	1	1	3
9	Oral Pathology, Oral Medicine	323	1	1	1	1	95	16	https://www.ncbi.nlm.nih.gov/books/NBK507790/	0	0	1	100	6	Shiboski CH et al. ACR/EULAR Classification (2016). Arthritis Rheumatol.	1	3	1	100	5	https://pmc.ncbi.nlm.nih.gov/articles/PMC3909427/	0	1	3
9	Oral Pathology, Oral Medicine	324	1	1	0	0	95	16	https://www.pathologyoutlines.com/topic/salivaryglandsnecrosingsialometaplasia.html	0	1	1	100	7	Neville BW et al., 4e, Ch. 12.	1	3	1	100	7	https://johs.in/archive/volume/12/issue/2/article/24479/pdf	0	1	3
9	Oral Pathology, Oral Medicine	325	1	1	1	0	80	28	https://ichd-3.org/13-painful-cranial-neuropathies-and-other-facial-pains/13-1-trigeminal-neuralgia/	1	3	1	100	6	ICHD‑3 (2018), §13.1.1 Trigeminal neuralgia.	1	3	1	100	8	https://pmc.ncbi.nlm.nih.gov/articles/PMC3973876/	0	1	3
9	Oral Pathology, Oral Medicine	326	1	0	0	1	95	16	https://www.ncbi.nlm.nih.gov/books/NBK519529/; https://www.mayoclinic.org/diseases-conditions/dry-mouth/symptoms-causes/syc-20356048	0	0	0	80	7	Scala A et al. Crit Rev Oral Biol Med. 2003;14:275–291.	0	0	0	75	6	https://www.scirp.org/journal/paperinformation?paperid=86330	0	1	3
9	Oral Pathology, Oral Medicine	327	1	1	0	0	95	16	https://www.ncbi.nlm.nih.gov/books/NBK554372/	1	3	1	100	7	Jennette JC, Falk RJ. N Engl J Med. 2017;377:1136–1147.	1	3	1	100	5	https://pmc.ncbi.nlm.nih.gov/articles/PMC2219289/	0	1	3
9	Oral Pathology, Oral Medicine	328	1	1	0	0	90	26	https://arupconsult.com/content/antiplatelet-therapy-testing	0	1	1	95	6	Gurbel PA et al. Circulation. 2007;115:2390–2395.	1	3	1	100	7	https://pubmed.ncbi.nlm.nih.gov/20040042/	0	1	3
9	Oral Pathology, Oral Medicine	329	1	1	1	1	96	14	https://maaom.memberclicks.net/index.php?option=com_content&view=article&id=98:oral-manifestations-of-hiv; https://dermnetnz.org/topics/oral-candidiasis	0	0	1	95	7	Holmstrup P et al. J Clin Periodontol. 1990;17:658–663.	0	0	1	90	6	https://www.tandfonline.com/doi/full/10.1080/1040841X.2024.2390594
9	Oral Pathology, Oral Medicine	330	1	1	0	0	92	16	https://pubmed.ncbi.nlm.nih.gov/6815353/	0	0	1	100	6	Kornman KS, Loesche WJ. Infect Immun. 1980;29:254–263.	1	3	1	100	8	https://www.tandfonline.com/doi/full/10.1080/1040841X.2024.2390594	0	1	3
9	Oral Pathology, Oral Medicine	331	2	0	0	4			https://pubmed.ncbi.nlm.nih.gov/37114061/			1	90	7	Du Y et al., 2023.	0	0	1	100	4	https://aap.onlinelibrary.wiley.com/doi/full/10.1002/JPER.22-0346	0	1	3
